# Supplementary material for: Predictive model identifies key network regulators of cardiomyocyte mechano-signaling
Source: PLoS Comput Biol. 2017 Nov 13;13(11):e1005854. doi: 10.1371/journal.pcbi.1005854 (PMC5703578; doi:10.1371/journal.pcbi.1005854)
Supplement: S1 Table — This database includes information about each species and each reaction in the cardiac mechano-signaling network, as well as references used in model construction. (XLSX) [file pcbi.1005854.s001.xlsx]

## Sheet: species
Species Information
module	ID	name	Yinit	Ymax	tau	type	location	alternate names
integrin	aActinin	alpha-actinin	0	1	1	protein
integrin	Actin	Actin	0	1	1	protein
PI3K	Akt	Protein kinase B	0	1	1	protein		PKB, protein kinase B
outputs	aMHC	Alpha-myosin heavy chain	1	1	1	geneExpr
g-coupled	AngII	Angiotensin II	0	1	1	protein
outputs	ANP	Atrial natriuretic protein	0	1	1	geneExpr		ANF
outputs	Ao	Angiotensinogen	0	1	1	geneExpr
transcription	AP1	Activator protein 1	0	1	1	protein
g-coupled	AT1R	Antiotensin type 1 receptor	0	1	1	protein
outputs	bMHC	Beta-myosin heavy chain	0	1	1	geneExpr
outputs	BNP	Brain natriuretic protein	0	1	1	geneExpr
calcium	Ca	Calcium	0	1	1	smallMolecule		Ca2+
calcium	CaM	Calmodulin	0	1	1	protein
calcium	CaMK	CaM kinase	0	1	1	protein
calcium	CaN	Calcineurin	0	1	1	protein
outputs	CellArea	Cell area	0	1	1	phenotype
transcription	cFos	Proto-oncogene c-Fos	0	1	1	protein
PI3K	cGMP	Cyclic guanosine monophosphate	0	1	1	smallMolecule
transcription	cJun	Proto-oncogene c-Jun	0	1	1	protein
transcription	cMyc	Proto-oncogene c-Myc	0	1	1	protein
transcription	CREB	cAMP response element binding	0	1	1	protein
outputs	Cx43	Connexin 43	0	1	1	geneExpr
g-coupled	DAG	Diacylglycerol	0	1	1	phospholipid
integrin	Dysgl	Dystroglycans	0	1	1	protein
integrin	Dysph	Dystrophin	0	1	1	protein
growth factor	EGFR	Epidermal growth factor receptor	0	1	1	protein
PI3K	eIF4E	Eukaryotic translation initiation factor 4E	0	1	1	protein
PI3K	eIF2B	Eukaryotic translation initiation factor 2B	0	1	1	protein
MAPK	ERK12	Extracellular signal-related kinases 1 or 2	0	1	1	protein		p42/p44 MAPK
MAPK	ERK5	Extracellular signal-related kinase 5	0	1	1	protein		BMK1
g-coupled	ET1	Endothelin-1	0	1	1	protein
g-coupled	ET1R	Endothelin-1 receptor	0	1	1	protein
integrin	FAK	Focal adhesion kinase	0	1	1	protein
integrin	FHL1	Four-and-a-half LIM domains protein 1	0	1	1	protein
integrin	FHL2	Four-and-a-half LIM domains protein 2	1	1	1	protein
transcription	FoxO	Forkhead box O	1	1	1	protein
g-coupled	Ga1213	G 12/13 alpha subunit	0	1	1	protein
g-coupled	Gaq11	G q/11 alpha subunit	0	1	1	protein
transcription	GATA4	GATA-binding protein 4	0	1	1	protein
g-coupled	Gbg	G beta/gamma subunit	0	1	1	protein
cytokine	gp130	Glycoprotein 130	0	1	1	protein
PI3K	GSK3b	Glycogen synthase kinase 3 beta	1	1	1	protein
transcription	HDAC	Histone deacetylase	1	1	1	protein
PI3K	IkB	Nuclear factor of kappa light polypeptide gene enhancer in B-cells inhibitor, alpha	1	1	1	protein
PI3K	IKK	Inhibitor of kappa light polypeptide gene enhancer in B-cells, kinase beta	0	1	1	protein
integrin	Integrin	Integrin	0	1	1	protein
g-coupled	IP3	Inositol triphosphate	0	1	1	phospholipid
cytokine	JAK	Janus kinase 1 or 2	0	1	1	protein
MAPK	JNK	c-Jun N-terminal kinase	0	1	1	protein		SAPK
MAPK	Lmcd1	LIM and cystein-rich domains 1	0	1	1	protein		Dyxin
calcium	LTCC	L-type calcium channel	0	1	1	protein
transcription	MEF2	Myocyte enhancer factor 2	0	1	1	protein
MAPK	MEK12	MAPK/ERK kinase 1 or 2	0	1	1	protein		MAPKK12
MAPK	MEK36	MAPK/ERK kinase 3 or 6	0	1	1	protein		MAPKK36
MAPK	MEK47	MAPK/ERK kinase 4 or 7	0	1	1	protein		MAPKK4 or MAPKK7, TAK1, SEK1
MAPK	MEK5	MAPK/ERK kinase 5	0	1	1	protein
MAPK	MEKK1	MAPK/ERK kinase kinase 1	0	1	1	protein		MAP3K1
MAPK	MEKK23	MAPK kinase kinase 2 or 3	0	1	1	protein		MAP3K23
MAPK	MEKK4	MAPK kinase kinase 4	0	1	1	protein		MAP3K4, MTK1
integrin	MLP	Muscle LIM protein	0	1	1	protein
outputs	MRTF	Myocardin-related transcription factor	0	1	1	protein
PI3K	mTor	Mechanistic target of rapamycin	0	1	1	protein
integrin	MuRF	Muscle ring finger protein	1	1	1	protein
calcium	Na	Sodium	0	1	1	smallMolecule		Na+
calcium	NCX	Sodium-calcium exchanger	0	1	1	protein
transcription	NFAT	Nuclear factor of activated T-cells	0	1	1	protein
transcription	NFkB	Nuclear factor kappa-light-chain-enhancer of activated B cells	0	1	1	protein
calcium	NHE	Sodium-hydrogen exchanger	0	1	1	protein
PI3K	NOS	Endothelial nitric oxide synthase	0	1	1	protein
MAPK	p38	p38 mitogen-activated protein kinase	0	1	1	protein
PI3K	p70s6k	70 kDa ribosomal protein S6 kinase 1	0	1	1	protein
PI3K	PDK1	3-phosphoinositide dependent protein kinase 1	0	1	1	protein
PI3K	PI3K	Phosphatidyl inositol 3 kinase	0	1	1	protein
g-coupled	PKC	Protein kinase C	0	1	1	protein
PI3K	PKG1	cGMP-dependent protein kinase 1	0	1	1	protein
g-coupled	PLC	Phospholipase C	0	1	1	protein
outputs	PrSynth	Protein synthesis	0	1	1	phenotype
MAPK	Rac1	Ras-related C3 botulinum toxin substrate 1	0	1	1	protein
MAPK	Raf1	Proto-oncogene c-Raf	0	1	1	protein
MAPK	Ras	Rat sarcoma viral oncogene homolog	0	1	1	protein		p21ras
MAPK	RhoA	Ras homolog gene family, member A	0	1	1	protein
MAPK	RhoGEF	Rho guaninen nucleotide exchange factor 12	0	1	1	protein
MAPK	ROCK	Rho-associated protein kinase	0	1	1	protein
outputs	sACT	skeletal alpha-actin	0	1	1	geneExpr
outputs	SERCA	Sarcoplasmic reticulum Ca2+ ATPase	1	1	1	geneExpr
PI3K	sGC	Soluble guanylyl cyclase	0	1	1	protein
integrin	Src	Proto-oncogene c-Src	0	1	1	protein
MAPK	SRF	Serum response factor	0	1	1	protein
transcription	STAT	Signal transducers and activators of transcription	0	1	1	protein
input	Stretch	Stretch	0	1	1	perturbation
integrin	Talin	Talin	0	1	1	protein
integrin	Titin	Titin	0	1	1	protein
calcium	TRP	Transient receptor potential channel	0	1	1	protein
integrin	Vinculin	Vinculin	0	1	1	protein

## Sheet: reactions
Reaction Information
module	ID	rule	weight	n	EC50	code: 1–2=needs work; 3=completed	notes	PMID	author	species	source info	PMID	author	species	source info	PMID	author	species	source info	PMID	author	species	source info	PMID	author	species	source info
input	i1	=> Stretch	0	1.4	0.5	3	Stretch input
input	i2	=> AngII	0	1.4	0.5	3	AngII addition
input	i3	=> AT1R	0	1.4	0.5	3	AT1R activation (without AngII)
input	i4	=> Dysgl	0	1.4	0.5	3	Dysgl activation
input	i5	=> ET1	0	1.4	0.5	3	ET1 addition
input	i6	=> gp130	0	1.4	0.5	3	gp130 activation
input	i7	=> Integrin	0	1.4	0.5	3	Integrin activation
input	i8	=> LTCC	0	1.4	0.5	3	LTCC activation
input	i9	=> NHE	0	1.4	0.5	3	NHE activation
input	i10	=> TRP	0	1.4	0.5	3	TRP activation
input	i11	=> sGC	0	1.4	0.5	3	sGC activation
middle	r1	Stretch => AngII	0.9	1.4	0.5	2	Stretch induces AngII secretion	8831108	Miyata Eur J Pharm 1996	NRVM	Stretch increased AngI in medium after 3hr and AngII in medium after 24hr	9525975	Leri J Clin Inv 1998	ARVM	Stretch increased AngII in medium after 10 min	8974057	Yamazaki Mol Cell Biochem 1996	NRVM	Culture medium from cells stretched 8 min induced MAPK activation blocked by ARB
middle	r2	Stretch => AT1R	0.9	1.4	0.5	3	Stretch activates AT1R	15146194	Zou Nat Cell Bio 2004	HEK293	AT1R expression in HEK cells allowed ERK response to stretch independent of AngII and which could be blocked with losartan	20530803	Rakesh Sci Sig 2010	HEK293	AT1R expression in HEK cells allowed ERK response to stretch independent of AngII and which could be blocked with PKC inhibitor	25170081	Tang JBC 2014	HEK293	AT1R expression in HEK cells allowed ERK and bArrestin response to stretch independent of AngII	26303226	Jiang Cell Physiol Biochem 2015	COS
middle	r3	Stretch => Dysgl	0.9	1.4	0.5	3	Stretch exerts force on Dysgl	8349731	Ervasti JBC 1993	Purified rabbit skeletal muscle	The dystrophin-glycoprotein complex links the ECM to the actin cytoskeleton	1447296	Straub J Cell Bio 1992	Human skeletal muscle	Mechanically removed sarcolemma was connected to dystrophin	10974007	Rybakova J Cell Bio 2000	Mouse skeletal muscle	Mechanically removed sarcolemma was connected to dystrophin	22427904	Barnabei Plos One 2012	Mouse heart	Dystrophin-deficient hearts have impaired response to stretch Fig 1	26483453	Garbincius PNAS 2015	AMVM	Disruption of dystrophin–dystroglycan complex abolished NO production that could be restored by downstream AMPK activation
middle	r4	Stretch => ET1	0.9	1.4	0.5	2	Stretch induces ET1 secretion	8621724	Yamazaki JBC 1996	NRVM	Stretch increased ET1 in culture medium after 10 min; ERB reduced MAPK response beyond ARB	9776724	Cingolani Circ Res 1998	Feline papillary muscle	ET1R inhibitor decreased intracellular alkalinization induced by 5 min stretch	8978330	Leskinin Circ Res 1997	Rat adult heart	ET1R inhibitor decreased ANP increase induced by volume load
middle	r5	Stretch => gp130	0.9	1.4	0.5	2	Stretch activates gp130	10219240	Hirota Cell 1999	Mouse adult heart	gp130 knockout mice had reduced compensatory hypertrophy during pressure overload	11262406	Uozumi JBC 2001	Mouse adult heart	DN gp130 TG mice had reduced pressure overload–induced hypertrophy
middle	r6	Stretch => Integrin	0.9	1.4	0.5	3	Stretch activates Integrin	7684161	Wang Science 1993	Capillary endothelial cells	Stretching integrins with antibody microbeads causes cell deformation	9478959	Schmidt JBC 1998	Osteosarcoma cell line	Stretching β1 or α2 integrins with antibody microbeads induces tyrosine phosphorylation	20382852	Wu Am J Phys HCP 2010	Mouse adult cardiomyocyte	Force measured between fibronectin and integrins	16037569	Yamada Circ Res 2005	NRVM	Anti-integrin Abs reduced stretch response to N-cadherin	17267546	Zhang Am J Phys CP 2007	C2C12	Integrin knockdown eliminates stretch activation of FAK and RhoA
middle	r7	!PKG1 & Stretch => LTCC	0.9	1.4	0.5	3	Stretch activates L-type Ca channel	12176756	Lyford Am J Phys CP 2002	CHO	Transfected human cardiac LTCC were activated in response to shear stress	15910769	Peng Brain Res 2005	HEK293	Transfected human neuronal LTCC were activated in response to shear stress	23357406	Rosa Cell Calc 2013	HEK293	Transfected human cardiac LTCC were activated in response to pressure flow	8635223	Matsuda Circ Res 1996	Rabbit cardiac myocyte	Osmotic cell swelling induced LTCC currents	10864901	Kimura Brit J Pharm 2000	Canine basilar arterial myocyte	Hypotonic cell swelling induced LTCC currents reduced by LTCC blockers
						3	PKG1 inhibits LTCC	12177418	Fielder PNAS 2002	NRVM	cGMP inhibits LTCC through PKG1
middle	r8	Stretch => NHE	0.9	1.4	0.5	2	Stretch activates NHE	12650883	von Lewinski Cardiovasc Res 2003	Rabbit ventricular muscle	SFR is reduced by NHE inhibition but not by AT1R or ET1R blockade	15105296	von Lewinski Circ Res 2004	Human ventriclar muscle	SFR is reduced by NHE/NCX inhibition but not by AT1R or ET1R blockade	18466959	Kockskämper PBMB 2008	Human ventriclar muscle	SFR is reduced by NHE/NCX inhibition but not by AT1R or ET1R antagonism
middle	r9	!PKG1 & Stretch => TRP	0.9	1.4	0.5	3	Stretch activates Trp	17056714	Spassova PNAS 2006	CHO and HEK293	Stretch induces Trpc6 channel activation	20605796	Loukin JBC 2010	Xenopus oocyte	Stretch induces currents in rat Trpv4 expressed in Xenopus oocytes	24637628	Teng JOVE 2013	Yeast, xenopus oocyte	Stretch induces currents in rat Trpv4 expressed in Xenopus oocytes	24874017	Katanosaka Nat Commun 2014	NMVM	Stretch induces Ca rise abolished by Trpv2 inhibitor Fig 8	26259779	Qi JMCC 2015	Human ESC-CM	Stretch induced Ca rise and Akt phosphorylation abolished by Trpv4 antagonists
						3	PKG1 phosphorylates and inhibits TRP	14983059	Kwan PNAS 2004	Human coronary artery endothelial cell line	PKG phosphorylates and inhibits Trpc3	19961855	Koitabashi JMCC 2010	NRVM	cGMP inibits Trpc6 through PKG
middle	r10	Actin => aActinin	0.9	1.4	0.5	2	Actin links to aActinin	1577864	Lu J Cell Bio 1992	Chick embryonic cardiac myocyte	aActinin is localized to Actin complexes
middle	r11	Actin => Lmcd1	0.9	1.4	0.5	3	Actin activates Lmcd1	10662546	Bespalova Genomics 2000	Purified	Lmcd1 is part of the LIM domain localizing to the actin cytoskeleton
middle	r12	Actin => Titin	0.9	1.4	0.5	3	Actin links to Titin	11701614	Kulke Circ Res 2001	Purified, Rabbit cardiac muscle	Actin associates with PEVK spring region of titin	25246556	Granzier PNAS 2014	Mouse adult heart, Mouse adult cardiomyocyte
middle	r13	!Akt => FoxO	0.9	1.4	0.5	3	Akt phosphorylates and inactivates FoxO	15781459	Skurk JBC 2005	NRVM
middle	r14	!Akt => GSK3b	0.9	1.4	0.5	3	Akt phosphorylates and inactivates GSK3B	11715022	Rommel Nat Cell Bio 2001	C2C12		23000580	Kim J Vet Sci 2012	Adult rat heart
middle	r15	Akt => IKK	0.9	1.4	0.5	3	Akt activates IKK	10485710	Ozes Nature 1999	HEK293
middle	r16	Akt => mTor	0.9	1.4	0.5	3	Akt activates mTor	11715022	Rommel Nat Cell Bio 2001	C2C12
middle	r17	Akt => NOS	0.9	1.4	0.5	3	Akt activates NOS	10376603	Dimmeler Nature 1999	HUVEC
middle	r18	AngII => AT1R	0.9	1.4	0.5	3	AngII binds to AT1R	8348686	Sadoshima 1993 Circ Res	NRVM
middle	r19	AP1 & CREB & GATA4 & MEF2 & NFAT & SRF => ANP	0.9	1.4	0.5	3	AP1 is necessary for ANP transcription	11799083	Omura Hyperten 2002	NRVM		15795322	Jeong Circ 2005	NRVM
						1	CREB is necessary for ANP transcription
						3	GATA4 is necessary for ANP transcription	21746915	van Berlo PNAS 2011	Mouse adult heart
						3	MEF2 is necessary for ANP transcription	10531040	Kolodziejczyk Curr Bio 1999	Mouse adult heart
						1	NFAT is necessary for ANP transcription
						3	SRF is necessary for ANP transcription	15950986	Nelson JMCC 2005	NRVM, Mouse adult heart
middle	r20	AP1 & CREB & GATA4 & NFAT & SRF => bMHC	0.9	1.4	0.5	3	AP1 is necessary for bMHC transcription	15795322	Jeong Circ 2005	NRVM
						2	CREB is necessary for bMHC transcription	9568714	Molkentin Cell 1998	Mouse adult heart
						1	GATA4 is necessary for bMHC transcription
						2	NFAT is necessary for bMHC transcription	12370307	Wilkins Mol Cell Bio 2002	Mouse adult heart
						3	SRF is necessary for bMHC transcription	15950986	Nelson JMCC 2005	NRVM, Mouse adult heart
middle	r21	AP1 & CREB & GATA4 & NFAT & SRF => BNP	0.9	1.4	0.5	3	AP1 is necessary for BNP transcription	11799083	Omura Hyperten 2002	NRVM		15795322	Jeong Circ 2005	NRVM
						1	CREB is necessary for BNP transcription
						3	GATA4 is necessary for BNP transcription	21746915	van Berlo PNAS 2011	Mouse adult heart
						2	NFAT is necessary for BNP transcription	21746915	van Berlo PNAS 2011	Mouse adult heart
						3	SRF is necessary for BNP transcription	15950986	Nelson JMCC 2005	NRVM, Mouse adult heart
middle	r22	AP1 & CREB & GATA4 & MEF2 & NFAT => CellArea	0.9	1.4	0.5	3	AP1 is necessary for CellArea increase	11799083	Omura Hyperten 2002	NRVM
						1	CREB is necessary for CellArea increase
						3	GATA4 is necessary for CellArea increase	21746915	van Berlo PNAS 2011	Mouse adult heart
						3	MEF2 is necessary for CellArea increase	10531040	Kolodziejczyk Curr Bio 1999	Mouse adult heart
						2	NFAT is necessary for CellArea increase	9568714	Molkentin Cell 1998	Mouse adult heart
middle	r23	AP1 & CREB & GATA4 & NFAT & SRF => sACT	0.9	1.4	0.5	3	AP1 is necessary for sACT transcription	15795322	Jeong Circ 2005	NRVM
						1	CREB is necessary for sACT transcription
						3	GATA4 is necessary for sACT transcription	21746915	van Berlo PNAS 2011	Mouse adult heart
						2	NFAT is necessary for sACT transcription	12370307	Wilkins Mol Cell Bio 2002	Mouse adult heart
						3	SRF is necessary for sACT transcription	15950986	Nelson JMCC 2005	NRVM, Mouse adult heart
middle	r24	AP1 & CREB => Cx43	0.9	1.4	0.5	2	AP1 is necessary for Cx43 transcription	19719782	Salameh Br J Pharm 2009	NRVM
						2	CREB is necessary for Cx43 transcription	19719782	Salameh Br J Pharm 2009	NRVM
middle	r25	!AP1 => aMHC	0.9	1.4	0.5	2	AP1 inhibits aMHC transcription	15795322	Jeong Circ 2005	NRVM	AP1 induction represses aMHC promotor	17720185	Freire JMCC 2007	Rat adult heart
middle	r26	!AP1 => SERCA	0.9	1.4	0.5	2	AP1 inhibits SERCA transcription	15795322	Jeong Circ 2005	NRVM
middle	r27	AT1R => ET1	0.9	1.4	0.5	2	AT1R induces autocrine ET1 release	8326007	Ito J Clin Inv 1993	NRVM		21301862	Cingolani Pflugers Arch 2011	NRVM, mammal papillary muscles
middle	r28	AT1R => Ga1213	0.9	1.4	0.5	3	AT1R activates Ga1213	15743761	Nishida JBC 2005	NRVM		22972902	Takefuji Circ 2012	Mouse adult heart
middle	r29	AT1R => Gaq11	0.9	1.4	0.5	3	AT1R is coupled to Gaq11	8001266	Sadoshima Circ Res 1995	NRVM		15146194	Zou Nat Cell Bio 2004	HEK293	Stretch increased Gaq11 redistribution that was reduced by candesartan	26303226	Jiang Cell Physiol Biochem 2015	COS
middle	r30	AT1R => JAK	0.9	1.4	0.5	3	AT1R activates JAK	15146194	Zou Nat Cell Bio 2004	HEK293	AT1R inhibitor candesartan reduced stretch increase of JAK activation	9299374	McWhinney JMCC 1997	NRVM	AT1R activates STAT through JAK	26303226	Jiang Cell Physiol Biochem 2015	COS
middle	r31	Ca & DAG => PKC	0.9	1.4	0.5	3	Calcium and DAG cooperate to activate PKC	9814702	Oancea Cell 1998	Rat cell line
middle	r32	Ca => CaM	0.9	1.4	0.5	2	Ca binds to CaM	10884684	Chin Trends Cell Bio 2000
middle	r33	CaM & Lmcd1 & MLP => CaN	0.9	1.4	0.5	2	CaM binds to CaN; MLP is required for CaN activation	9593662	Klee JBC 1998
						3	Lmcd1 is necessary for NFAT nuclear translocation	20026769	Bian Hyperten 2010	NRVM	Lmcd1 OE enhanced CaN activity and NFAT nuclear translocation induced by Ang II; Lmcd1 shRNA blocked this response
						2	MLP is necessary for CaN activation	18258855	Jeong Circ Res 2008	NRVM
middle	r34	CaM => CaMK	0.9	1.4	0.5	2	CaM binds CaMK	10884684	Chin Trends Cell Bio 2000
middle	r35	!CaMK & !PKC => HDAC	0.9	1.4	0.5	3	CaMK phosphorylates HDAC causing its nuclear export	10737771	Lu PNAS 2000	NRVM	CaMK stimulates MEF2 by dissociating HDAC	18332106	Backs Mol Cell Bio 2008	COS	CAMKII phosphorylates HDAC4 resulting in its cytosolic accumulation and derepression of MEF2	12663674	Davis JBC 2003	NRVM
						3	PKC phosphorylates HDAC causing its nuclear export	15367659	Vega Mol Cell Bio 2004	NRVM
middle	r36	cFos & cJun => AP1	0.9	1.4	0.5	3	cFos and cJun form heterodimer AP1 complex	8108121	Brown Oncogene 1994	Purified		11799083	Omura Hyperten 2002	NRVM		15795322	Jeong Circ 2005	NRVM
middle	r37	cJun => AP1	0.9	1.4	0.5	3	cJun forms homodimer AP1 complex	8108121	Brown Oncogene 1994	Purified		11799083	Omura Hyperten 2002	NRVM
middle	r38	cGMP => PKG1	0.9	1.4	0.5	3	cGMP binds to and activates PKG1	11799084	Wollert Hyperten 2002	NRVM
middle	r39	CREB & STAT => Ao	0.9	1.4	0.5	2	CREB is necessary for Ao transcription	11923478	Ray Mol End 2002	HepG2
						3	STAT is necessary for Ao transcription	11923478	Ray Mol End 2002	HepG2		9576927	Mascareno PNAS 1998	Rat adult heart
middle	r40	Dysgl => Dysph	0.9	1.4	0.5	3	Dysgl links to Dysph	7592992	Jung JBC 1995	Purified rabbit skeletal muscle		1913804	Ervasti Cell 1991	Purified rabbit skeletal muscle
middle	r41	Dysph => Actin	0.9	1.4	0.5	3	Dysph links to Actin	8909541	Rybakova J Cell Bio 1996	Purified rabbit skeletal muscle		1913804	Ervasti Cell 1991	Purified rabbit skeletal muscle
middle	r42	EGFR & JAK => Ras	0.9	1.4	0.5	3	EGFR is required for Ras activation	7478553	Buday Oncogene 1995	Purified		12767723	Shah Trends Pharm Sci 2003
						2	JAK is required for Ras activation	15146194	Zou Nat Cell Bio 2004	HEK293
middle	r43	Src => Ras	0.9	1.4	0.5	3	Src activates Ras	9566877	Schlaepfer Mol Cell Bio 1998
middle	r44	eIF2B & eIF4E & p70s6k => PrSynth	0.9	1.4	0.5	3	eIF2B is required for increased protein expression	15001529	Hardt Circ Res 2004	NRVM	Expression of DN eIF2B inhibits ISO-induced hypertrophy
						3	eIF4E is required for increased protein expression	19652361	Sundaresan J Clin Inv 2009	Mouse adult heart
						3	p70s6k is required for increased protein expression	19652361	Sundaresan J Clin Inv 2009	Mouse adult heart
middle	r45	ERK12 => cFos	0.9	1.4	0.5	3	ERK12 phosphorylates cFos	18317936	Lemaire-Ewing Cell Biol Toxicol 2009	Human cell line
middle	r46	ERK12 => cJun	0.9	1.4	0.5	3	ERK12 phosphorylates cJun	12881422	Morton EMBO J 2003	Mouse cell line
middle	r47	ERK12 => cMyc	0.9	1.4	0.5	2	ERK12 phosphorylates cMyc	16880823	Nishimoto EMBO Rep 2006	Human cell line
middle	r48	ERK12 => NFkB	0.9	1.4	0.5	3	ERK12 phosphorylates NFkB; IkB binds to and inhibits NFkB	11448959	Craig JBC 2001	NRVM
middle	r49	ERK5 => cMyc	0.9	1.4	0.5	2	ERK5 phosphorylates cMyc	16880823	Nishimoto EMBO Rep 2006	Human cell line
middle	r50	ET1 => ET1R	0.9	1.4	0.5	3	ET1 binds to ET1R	2173712	Shubeita JBC 1990	NRVM
middle	r51	ET1R => EGFR	0.9	1.4	0.5	3	ET1R transactivates EGFR through NADPH	21301862	Cingolani Pflugers Arch 2011	NRVM, mammal papillary muscles
middle	r52	ET1R => Gaq11	0.9	1.4	0.5	2	ET1R activates Gaq11	17376402	Salazar BBA 2007
middle	r53	FAK => PI3K	0.9	1.4	0.5	3	FAK activates PI3K	22056317	Clemente JMCC 2012	Mouse adult heart		11009560	Franchini Circ Res 2000	Rat adult heart
middle	r54	FAK => Src	0.9	1.4	0.5	3	FAK activates Src	18448675	Peng PNAS 2008	Mouse adult heart		9020175	Kuppuswamy JBC 1997	Cat adult heart		11788403	Domingos Am J Phys HCP 2002	Rat adult heart		11009560	Franchini Circ Res 2000	Rat adult heart
middle	r55	FHL1 & MEK12 => ERK12	0.9	1.4	0.5	3	MEK12 phosphorylates ERK12	8557975	Whitehurst J Immunol 1996	Cell line
						3	FHL1 activates phospho-ERK12	19033658	Sheikh J Clin Inv 2008	Mouse adult heart	FHL1 KO reduces TAC-induced increase of pERK1/2, FHL1 OE increases pERK1/2
middle	r56	!FHL2 & CaN => NFAT	0.9	1.4	0.5	3	FHL2 binds CaN preventing NFAT activation	22851699	Hojayev Mol Cell Bio 2012	Mouse adult heart
						3	CaN dephosphorylates NFAT	15657416	Sanna Mol Cell Bio 2005	NRVM
middle	r57	!FHL2 & CaN & ERK12 => NFAT	0.9	1.4	0.5	3	ERK12 phosphorylates CaN NFAT complex, increasing NFAT DNA binding in the nucleus	15657416	Sanna Mol Cell Bio 2005	NRVM
middle	r58	!FHL2 & !HDAC & !MuRF & MRTF => SRF	0.9	1.4	0.5	3	FHL2 binds promotors of SRF-responsive genes	15610731	Philippar Mol Cell 2004	Human cell line		23271052	Okamoto FASEB 2013	Mouse adult heart
						3	HDAC dissociates from SRF ending its inhibition	12663674	Davis JBC 2003	NRVM	HDAC4 dissociates from SRF to increase SRF's transcriptional activity
						3	MuRF reduces nuclear SRF	17272810	Willis Circ Res 2007	Monkey cell line
						3	MRTF co-activates with SRF	15610731	Philippar Mol Cell 2004	Human cell line
middle	r59	gp130 => JAK	0.9	1.4	0.5	3	gp130 phosphorylates JAK	8921810	Kunisada Circ 1996	NRVM		20585009	Hilfiker-Kleiner Circ 2010	Mouse adult heart
middle	r60	Ga1213 => RhoGEF	0.9	1.4	0.5	3	Ga1213 activates RhoGEF	9641916	Hart Science 1998	COS		15743761	Nishida JBC 2005	NRVM		22972902	Takefuji Circ 2012	Mouse adult heart
middle	r61	Gaq11 => FHL1	0.9	1.4	0.5	3	Gaq11 activates FHL1	19033658	Sheikh J Clin Inv 2008	Mouse adult heart
middle	r62	Gaq11 => Gbg	0.9	1.4	0.5	2	GPCR dissociates into alpha and beta gamma subunits	17376402	Salazar BBA 2007
middle	r63	Gaq11 => PLC	0.9	1.4	0.5	3	Gaq11 binds PLC	8610126	Zhu PNAS 1996	Monkey cell line
middle	r64	Gbg => PI3K	0.9	1.4	0.5	2	Gbg activates PI3K	9507010	Leopoldt JBC 1998	Purified	Gbg activates p110γ subunit of PI3K
middle	r65	!GSK3b & !JNK & !p38 & NFkB => NFAT	0.9	1.4	0.5	3	GSK3b phosphorylates NFAT to prevent nuclear translocation	9072970	Beals Science 1997	Purified
						3	JNK phosphorylates NFAT to prevent nuclear translocation	10652349	Porter JBC 2000	COS
						3	p38 phosphorylates NFAT to prevent nuclear translocation	10652349	Porter JBC 2000	COS
						3	NFkB binds NFAT and promotes its activation	22403241	Liu Circ Res 2012	Mouse adult heart	NFkB binds NFAT and promotes its transcriptional activity
middle	r66	!GSK3b & ERK12 => GATA4	0.9	1.4	0.5	3	GSK3b prevents expression and nuclear localization of GATA4	18830417	Kerkela J Clin Inv 2008	Mouse adult heart
						3	ERK12 phosphorylates GATA4	11585926	Liang Mol Cell Bio 2001	NRVM
middle	r67	!GSK3b & p38 => GATA4	0.9	1.4	0.5	3	p38 phosphorylates GATA4	21108934	Tang Biochem Pharm 2011	NRVM
middle	r68	!GSK3b & ROCK => GATA4	0.9	1.4	0.5	3	ROCK contributes to GATA4 activation	11739382	Yanazume JBC 2002	NRVM
middle	r69	!GSK3b & p38 => CREB	0.9	1.4	0.5	3	GSK3b inhibits CREB by phosphorylation at a secondary site	15155564	El Jamali FASEB 2004	NRVM
						2	p38 phosphorylates and activates CREB	15522277	Markou JBCC 2004	ARVM
middle	r70	!GSK3b => eIF2B	0.9	1.4	0.5	3	GSK3b phosphorylates and inhibits eIF2B	15001529	Hardt Circ Res 2004	NRVM	Overexpression of GSK3b increases kinase activity toward eIF2B
middle	r71	!HDAC & aActinin => MLP	0.9	1.4	0.5	3	HDAC blocks MLP nuclear accumulation	26847743	Paudyal J Phys 2016	NRVM
						3	aActinin binds to MLP	15205937	Gehmlich Cell Tissue Res 2004	Human cell line		12507422	Knöll Cell 2002	NMVM
middle	r72	!HDAC & ERK5 => MEF2	0.9	1.4	0.5	3	HDAC dissociates from MEF2 ending its inhibition	10737771	Lu PNAS 2000	NRVM	CaMK stimulates MEF2 by dissociating HDAC	18332106	Backs Mol Cell Bio 2008	COS	CAMKII phosphorylates HDAC4 resulting in its cytosolic accumulation and derepression of MEF2	12202037	Zhang Cell 2002	Mouse adult heart
						3	ERK5 phosphorylates MEF2	10849446	Kato JBC 2000	HeLa, CHO
middle	r73	!HDAC & p38 => MEF2	0.9	1.4	0.5	3	p38 phosphorylates MEF2	10531040	Kolodziejczyk Curr Bio 1999	Mouse adult heart		10330143	Yang Mol Cell Bio 1999	COS		15483225	Rauch Am J Phys CP 2005	C2C12
middle	r74	!IkB => NFkB	0.9	1.4	0.5	3	IKK phosphorylates IkB targeting it for degradation	9891086	Mercurio Mol Cell Bio 1999	Human cell line
middle	r75	!IKK => IkB	0.9	1.4	0.5	3	IKK phosphorylates IkB targeting it for degradation	9891086	Mercurio Mol Cell Bio 1999	Human cell line
middle	r76	Integrin & RhoA => FAK	0.9	1.4	0.5	3	Integrins activate FAK	11087248	Pham Am J Phys HCP 2000	NRVM		17267546	Zhang Am J Phys CP 2007	C2C12		9020175	Kuppuswamy JBC 1997	Cat adult heart
						2	RhoA is necessary for FAK activation	12829427	Heidkamp Am J Phys HCP 2003	NRVM
middle	r77	Integrin => RhoGEF	0.9	1.4	0.5	3	Integrin activates RhoGEF	21572419	Guilluy Nat Cell Bio 2011	Mouse embryonic fibroblast
middle	r78	Integrin => Talin	0.9	1.4	0.5	3	Talin and Vcl link Integrin to Actin	23266827	Manso JBC 2013	Mouse adult heart	Talin localizes to integrin complexes and mediates its signaling in CMs	20610383	Gingras JBC 2010	3T3
middle	r79	IP3 => Ca	0.9	1.4	0.5	3	IP3 binds to IP3 receptors on the endoplasmic reticulum which release Ca ions	2174351	Mignery EMBO J 1990	COS
middle	r80	JAK => STAT	0.9	1.4	0.5	3	JAK phosphorylates STAT	7746328	Marrero Nature 1995	Rat aortic myocyte
middle	r81	JNK => cJun	0.9	1.4	0.5	3	JNK phosphorylates cJun	8654373	Gupta EMBO J 1996	Human cell line
middle	r82	LTCC => Ca	0.9	1.4	0.5	3	L-type Ca channel increases Ca	9612209	Eble Am J Phys 1998	NRVM		22921230	Gao JMCC 2012	NRVM
middle	r83	MEF2 => mTor	0.9	1.4	0.5	3	MEF2 activates mTor	20041152	Pereira Plos One 2009	Mouse adult heart, NRVM
middle	r84	MEK36 => p38	0.9	1.4	0.5	3	MEK36 phosphorylates p38	20566642	Leenders JBC 2010	NRVM	p38 MAPK increases in phosphorylation after transfection with MEK6
middle	r85	MEK47 => JNK	0.9	1.4	0.5	3	MEK47 phosphorylates JNK	7997270	Yan Nature 1994	Monkey cell line		9207092	Tournier PNAS 1997	Hamster cell line		11062067	Fleming Biochem J 2000	Purified		7839144	Dérijard Science 1995	Purified
middle	r86	MEK47 => p38	0.9	1.4	0.5	3	MEK47 phosphorylates p38	7839144	Dérijard Science 1995	Purified		20566642	Leenders JBC 2010	NRVM	p38 MAPK phosphorylation occurs through MEK4
middle	r87	MEK5 => ERK5	0.9	1.4	0.5	3	MEK5 phosphorylates ERK5	11387209	Nicol EMBO J 2001	NRVM
middle	r88	MEKK1 => MEK47	0.9	1.4	0.5	3	MEKK1 phosphorylates MEK4	7997270	Yan Nature 1994	Monkey cell line
middle	r89	MEKK23 => MEK5	0.9	1.4	0.5	3	MAP3K2 and MAP3K3 both phosphorylate MEK5	11073940	Sun JBC 2001	Human cell line
middle	r90	MEKK4 => MEK36	0.9	1.4	0.5	3	MEKK4 (MTK1) activates MEK3 and MEK6	9305639	Takekawa EMBO J 1997	Human cell line
middle	r91	MEKK4 => MEK47	0.9	1.4	0.5	3	MEKK4 phosphorylates MEK4	9305639	Takekawa EMBO J 1997	Human cell line
middle	r92	mTor => eIF4E	0.9	1.4	0.5	3	mTor phosphorylates a binding protein of eIF4E	12604610	Nojima JBC 2003	Human cell line		11715022	Rommel Nat Cell Bio 2001	C2C12
middle	r93	mTor => p70s6k	0.9	1.4	0.5	3	mTor phosphorylates p70s6k	12604610	Nojima JBC 2003	Human cell line		11715022	Rommel Nat Cell Bio 2001	C2C12		20041152	Pereira Plos One 2009	Mouse adult heart, NRVM
middle	r94	Na => NCX	0.9	1.4	0.5	3	Na leaves through NCX	18776042	Nakamura Circ Res 2008	Mouse adult heart		17339567	Cingolani Circ 2007		Inferred from activation of NHE
middle	r95	NCX => Ca	0.9	1.4	0.5	3	NCX increases Ca	21750914	Xu Mol Bio Res 2012	Mouse adult heart
middle	r96	!NFAT => aMHC	0.9	1.4	0.5	2	NFAT inhibits aMHC transcription	9568714	Molkentin Cell 1998	Mouse adult heart
middle	r97	!NFAT => SERCA	0.9	1.4	0.5	2	NFAT inhibits SERCA transcription	9568714	Molkentin Cell 1998	Mouse adult heart
middle	r98	NHE => Na	0.9	1.4	0.5	3	NHE increases Na	18776042	Nakamura Circ Res 2008	Mouse adult heart		17339567	Cingolani Circ 2007		Inferred from activation of NHE
middle	r99	NOS => sGC	0.9	1.4	0.5	3	NOS produces NO which activates sGC	2567995	Knowles PNAS 1989	Rat forebrain		9466976	Calderone JCI 1998	NRVM
middle	r101	p38 => IKK	0.9	1.4	0.5	2	p38 activates IKK	11448959	Craig JBC 2001	NRVM
middle	r102	p38 => Lmcd1	0.9	1.4	0.5	3	p38 MAPK induces Lmcd1 expression	16873723	Tenhunen Circ Res 2006	Rat adult heart	Lmcd1 (Dyxin) is upregulated in p38 MAPK OE Hearts Table S3
middle	r103	PDK1 => Akt	0.9	1.4	0.5	3	PDK1 activates Akt	18718528	Moon Cell Signal 2008	Mouse cell line
middle	r104	PI3K => PDK1	0.9	1.4	0.5	3	PI3K activates PDK1	12167717	Scheid Mol Cell Bio 2002	Human cell line		23000580	Kim J Vet Sci 2012	Adult rat heart
middle	r105	PKC => Raf1	0.9	1.4	0.5	3	PKC activates Raf1	16172266	Xuan Circ 2005	Mouse adult heart
middle	r106	!PKG1 & DAG => TRP	0.9	1.4	0.5	3	PKG1 inhibits IP3	20876535	Masuda JBC 2010	COS	PKG attenuates Ca release through IP3 by IRAG phosphorylation	10724174	Schlossmann Nature 2000	Bovine tracheal smooth muscle	cGMP inhibits IP3 through IRAG
						3	DAG activates TRP	9930701	Hofmann Nature 1999	CHO
middle	r107	!PKG1 & PLC => IP3	0.9	1.4	0.5	3	PLC cleaves PIP2 to form IP3 and DAG	11015615	Rebecchi Physiol Rev 2000	Purified		15146194	Zou Nat Cell Bio 2004	NRVM	Stretch increased inositol phosphate accumulation that was blocked by candesartan
middle	r108	PLC => DAG	0.9	1.4	0.5	3	PLC cleaves PIP2 to form IP3 and DAG	11015615	Rebecchi Physiol Rev 2000	Purified
middle	r109	Rac1 => MEKK4	0.9	1.4	0.5	3	Rac1 binds MEKK4	9079650	Gerwins JBC 1997	Human cell line
middle	r110	Raf1 => MEK12	0.9	1.4	0.5	3	Raf1 activates MEK12	11948406	Coles Oncogene 2002	HEK293
middle	r111	Ras => MEKK1	0.9	1.4	0.5	3	Ras activates MEKK1	7744823	Russell JBC 1995	Human cell line
middle	r112	Ras => MEKK23	0.9	1.4	0.5	2	Ras activates MAP3K2 and MAP3K3	16376520	Wang Cell Sig 2006
middle	r113	Ras => Rac1	0.9	1.4	0.5	3	Ras activates Rac1	11777939	Innocenti J Cell Bio 2002	Purified
middle	r114	Ras => Raf1	0.9	1.4	0.5	3	Ras activates Raf1	8332195	Warne Nature 1993	Bacteria cell line
middle	r115	RhoA => MRTF	0.9	1.4	0.5	3	STARS and RhoA enhance actin polymerization, which allows for nuclear translocation of MRTF	15798203	Kuwahara Mol Cell Bio 2005	Mouse cell line	STARS increases nuclear translocation of MRTF; This is dependent on RhoA	25336613	Lauriol Sci Sig 2014	Mouse adult heart		22972902	Takefuji Circ 2012	Mouse adult heart
middle	r116	RhoA => ROCK	0.9	1.4	0.5	3	RhoA binds to ROCK	12570982	Torsoni Am J Phys CP 2003	Rat adult heart
middle	r117	RhoGEF => RhoA	0.9	1.4	0.5	3	RhoGEF activates RhoA	9641916	Hart Science 1998	COS
middle	r118	!ROCK & !Titin => FHL2	0.9	1.4	0.5	3	ROCK inhibits FHL2	23271052	Okamoto FASEB 2013	Mouse adult heart
						3	Titin inhibits FHL2	12432079	Lange J Cell Sci 2002	Rat papillary muscle		25246556	Granzier PNAS 2014	Mouse adult heart, Mouse adult cardiomyocyte
middle	r119	sGC => cGMP	0.9	1.4	0.5	3	sGC converts GTP to cGMP	11172039	Ikuta PNAS 2001	Human cell line		11799084	Wollert Hyperten 2002	NRVM
middle	r120	Talin => Actin	0.9	1.4	0.5	3	Talin links to Actin	20610383	Gingras JBC 2010	3T3
middle	r121	Talin => Vinculin	0.9	1.4	0.5	3	Talin links to Vinculin	20610383	Gingras JBC 2010	3T3
middle	r122	Titin => FHL1	0.9	1.4	0.5	3	Titin activates FHL1	19033658	Sheikh J Clin Inv 2008	Mouse adult heart
middle	r123	!Titin & FoxO => MuRF	0.9	1.4	0.5	3	Titin inhibits MuRF	24850911	Bogomolovas Open Biol 2014	Mouse cell line	Titin binds MuRF1	11243782	Centner J Mol Bio 2001	Human Cardiac	Titin binds MuRF1
						3	FoxO transcriptionally regulates MuRF	15781459	Skurk JBC 2005	NRVM		18612045	Waddell Am J Phys EM 2008	Human cell line	FoxO induces activation of the MuRF1 promoter	21284984	Shimizu Cell Metab 2011	Rat cell line	FoxO1 transcriptionally regulates MuRF1
middle	r124	TRP => Ca	0.9	1.4	0.5	3	Trp increases Ca	26259779	Qi JMCC 2015	Human ESC-CM		22921230	Gao JMCC 2012	NRVM
middle	r125	Vinculin => Actin	0.9	1.4	0.5	3	Vcl links to Actin	1577864	Lu J Cell Bio 1992	Chick embryonic cardiac myocyte
