# Supplementary material for: Predictive model identifies key network regulators of cardiomyocyte mechano-signaling
Source: PLoS Comput Biol. 2017 Nov 13;13(11):e1005854. doi: 10.1371/journal.pcbi.1005854 (PMC5703578; doi:10.1371/journal.pcbi.1005854)
Supplement: S2 Table — This database includes a list of activity changes predicted by the model, as well as references used for experimental validation. (XLSX) [file pcbi.1005854.s002.xlsx]

## Sheet: validation
ID	Input	Input 2	Input Code	Output	Valid	Measurement	Category	PMID	author	species	figure	PMID	author	species	figure
Akt_	Stretch		w(1)=0.7;	Akt		Increase	In-Int	12909322	Baba Cardiovasc Res 2003	NRVM	4	11584267	Vila Petroff Nat Cell Bio 2001	ARVM	4
AngII_	Stretch		w(1)=0.7;	AngII		Increase	In-Int	8252633	Sadoshima Cell 1993	NRVM	3	15350851	Wang JMCC 2004	NRVM	6
AP1_	Stretch		w(1)=0.7;	AP1		Increase	In-Int	1534087	Sadoshima JBC 1992	NRVM	10	12704188	Pikkarainen JBC 2003	NRVM	4
Ca_	Stretch		w(1)=0.7;	Ca		Increase	In-Int	11162845	Ruwhof Cell Calc 2001	NRVM	4	14521925	Liao BBRC 2003	NRVM	3
CaN_	Stretch		w(1)=0.7;	CaN		Increase	In-Int	17965285	Rana Am J Phys HCP 2007	NRAM	5	17264507	Zobel Cardiol 2007	NRVM	5
cFos_	Stretch		w(1)=0.7;	cFos		Increase	In-Int	2105950	Komuro JBC 1990	NRVM	1	2105950	Komuro JBC 1990	NRVM	1
cJun_	Stretch		w(1)=0.7;	cJun		Increase	In-Int	1534087	Sadoshima JBC 1992	NRVM	6	8621062	Komuro FASEB 1996	NRVM	1
cMyc_	Stretch		w(1)=0.7;	cMyc		Increase	In-Int	1534087	Sadoshima JBC 1992	NRVM	6	15532707	Sil Mol Cell Biochem 1999	NRVM	1
CREB_	Stretch		w(1)=0.7;	CREB		Increase	In-Int	20705136	Salameh Pharm Res 2010	NRVM	7
Cx43_	Stretch		w(1)=0.7;	Cx43		Increase	In-Int	11273722	Shyu JMCC 2001	NRVM	2	16037569	Salameh Circ Res 2010	NRVM	1
DAG_	Stretch		w(1)=0.7;	DAG		Increase	In-Int	8385610	Sadoshima EMBO 1993	NRVM	3
EGFR_	Stretch		w(1)=0.7;	EGFR		Increase	In-Int	14645255	Anderson JBC 2004	NRVM	1
ERK12_	Stretch		w(1)=0.7;	ERK12		Increase	In-Int	8385610	Sadoshima EMBO 1993	NRVM	6	7615816	Yamazaki J Clin Inv 1995	NRVM	3
FAK_	Stretch		w(1)=0.7;	FAK		Increase	In-Int	11847190	Aikawa Hyperten 2002	NRVM	3	12805241	Torsoni Circ Res 2003	NRVM	1
FHL1_	Stretch		w(1)=0.7;	FHL1		Increase	In-Int	18158353	Frank Hyperten 2008	NRVM	3
GATA4_	Stretch		w(1)=0.7;	GATA4		Increase	In-Int	12704188	Pikkarainen JBC 2003	NRVM	3	24120154	Wang JFMA 2013	NRVM	1
gp130_	Stretch		w(1)=0.7;	gp130		Increase	In-Int	10347087	Pan Circ Res 1999	NRVM	4
GSK3b_	Stretch		w(1)=0.7;	GSK3b		Decrease	In-Int	12909322	Baba Cardiovasc Res 2003	NRVM	4	20378856	Salameh Circ Res 2010	NRVM	6
IP3_	Stretch		w(1)=0.7;	IP3		Increase	In-Int	8385610	Sadoshima EMBO 1993	NRVM	3	25696767	Ruwhof Neth Heart 2001	NRVM	6
JAK_	Stretch		w(1)=0.7;	JAK		Increase	In-Int	10347087	Pan Circ Res 1999	NRVM	1
JNK_	Stretch		w(1)=0.7;	JNK		Increase	In-Int	8621062	Komuro FASEB 1996	NRVM	1	10334907	Seko BBRC 1999 b	NRVM	1
Lmcd1_	Stretch		w(1)=0.7;	Lmcd1		Increase	In-Int	20600098	Frank JMCC 2010	NRVM	1
MEF2_	Stretch		w(1)=0.7;	MEF2		Increase	In-Int	15961069	Nadruz Cardiovasc Res 2005	NRVM	6
MEK12_	Stretch		w(1)=0.7;	MEK12		Increase	In-Int	19015044	Duquesnes Int J Biochem Cell Biol 2009	NRVM	2
MLP_	Stretch		w(1)=0.7;	MLP		Increase	In-Int	16963613	Boateng Am J Phys HCP 2007	NRVM	1	19376126	Boateng JMCC 2009	NRVM	6
MRTF_	Stretch		w(1)=0.7;	MRTF		Increase	In-Int	23530122	Takefuji J Exp Med 2013	NRVM	2
mTor_	Stretch		w(1)=0.7;	mTor		Increase	In-Int	18757826	Marin Circ Res 2008	NRVM	4
MuRF_	Stretch		w(1)=0.7;	MuRF		Decrease	In-Int	15802564	Lange Science 2005	NRVM	3
NFAT_	Stretch		w(1)=0.7;	NFAT		Increase	In-Int	15665106	Heineke PNAS 2005	NRVM	5	17264507	Zobel Cardiol 2007	NRVM	4
NFkB_	Stretch		w(1)=0.7;	NFkB		Increase	In-Int	22174951	Leychenko Plos One 2011	ARVM	2
NOS_	Stretch		w(1)=0.7;	NOS		Increase	In-Int	11584267	Vila Petroff Nat Cell Bio 2001	ARVM	4	19673940	Cheng Clin Exp Pharm Phys 2009	NRVM	2
p38_	Stretch		w(1)=0.7;	p38		Increase	In-Int	10334907	Seko BBRC 1999 b	NRVM	1	11847190	Aikawa Hyperten 2002	NRVM	1
p70s6k_	Stretch		w(1)=0.7;	p70s6k		Increase	In-Int	12909322	Baba Cardiovasc Res 2003	NRVM	4	18757826	Marin Circ Res 2008	NRVM	6
PI3K_	Stretch		w(1)=0.7;	PI3K		Increase	In-Int	18854312	Del Re JBC 2008	NRVM	6	22174951	Leychenko Plos One 2011	ARVM	2
PKC_	Stretch		w(1)=0.7;	PKC		Increase	In-Int	8385610	Sadoshima EMBO 1993	NRVM	2
Rac1_	Stretch		w(1)=0.7;	Rac1		Increase	In-Int	12777392	Kawamura JBC 2003	NRVM	5	17207463	Yamane BBRC 2007	NRVM	2
Raf1_	Stretch		w(1)=0.7;	Raf1		Increase	In-Int	7615816	Yamazaki J Clin Inv 1995	NRVM	5
Ras_	Stretch		w(1)=0.7;	Ras		Increase	In-Int	8385610	Sadoshima EMBO 1993	NRVM	6	19015044	Duquesnes Int J Biochem Cell Biol 2009	NRVM	1
RhoA_	Stretch		w(1)=0.7;	RhoA		Increase	In-Int	12777392	Kawamura JBC 2003	NRVM	5	15923313	Torsoni Am J Phys HCP 2005	NRVM	1
RhoGEF_	Stretch		w(1)=0.7;	RhoGEF		Increase	In-Int	23530122	Takefuji J Exp Med 2013	NRVM	2
Src_	Stretch		w(1)=0.7;	Src		Increase	In-Int	11847190	Aikawa Hyperten 2002	NRVM	4	18757826	Marin Circ Res 2008	NRVM	6
SRF_	Stretch		w(1)=0.7;	SRF		Increase	In-Int	15802564	Lange Science 2005	NRVM	3
STAT_	Stretch		w(1)=0.7;	STAT		Increase	In-Int	10347087	Pan Circ Res 1999	NRVM	2	15350851	Wang JMCC 2004	NRVM	4
aMHC_	Stretch		w(1)=0.7;	aMHC		Decrease	In-Out	1534087	Sadoshima JBC 1992	NRVM	11	24120154	Wang JFMA 2013	NRVM	1
ANP_	Stretch		w(1)=0.7;	ANP		Increase	In-Out	1534087	Sadoshima JBC 1992	NRVM	11	9925362	Cadre JMCC 1998	NRVM	1
Ao_	Stretch		w(1)=0.7;	Ao		Increase	In-Out	9688953	Tamura Am J Phys RICP 1998	NRVM	4	9603978	Liang JBC 1999	NRVM	8
bMHC_	Stretch		w(1)=0.7;	bMHC		Increase	In-Out	1534087	Sadoshima JBC 1992	NRVM	11	9925362	Cadre JMCC 1998	NRVM	1
BNP_	Stretch		w(1)=0.7;	BNP		Increase	In-Out	9603978	Liang JBC 1999	NRVM	2	10419504	Yamamoto JBC 1999	NRVM	6
CellArea_	Stretch		w(1)=0.7;	CellArea		Increase	In-Out	17264507	Zobel Cardiol 2007	NRVM	1	18757826	Marin Circ Res 2008	NRVM	6
PrSynth_	Stretch		w(1)=0.7;	PrSynth		Increase	In-Out	1534087	Sadoshima JBC 1992	NRVM	4	9925362	Cadre JMCC 1998	NRVM	1
sACT_	Stretch		w(1)=0.7;	sACT		Increase	In-Out	1534087	Sadoshima JBC 1992	NRVM	11	10066681	Aikawa Circ Res 1999	NRVM	9
SERCA_	Stretch		w(1)=0.7;	SERCA		Decrease	In-Out	9925362	Cadre JMCC 1998	NRVM	2
ERK12_Akti	Stretch	Akti	w(1)=0.7; ymax(Akt)=0;	ERK12	ERK12_	Decrease	KO-Int	19015044	Duquesnes Int J Biochem Cell Biol 2009	NRVM	5
BNP_AP1i	Stretch	AP1i	w(1)=0.7; ymax(AP1)=0;	BNP	BNP_	No Change	KO-Int	12704188	Pikkarainen JBC 2003	NRVM	5
ANP_AT1Ri	Stretch	AT1Ri	w(1)=0.7; ymax(AT1R)=0;	ANP	ANP_	Decrease	KO-Int	8252633	Sadoshima Cell 1993	NRVM	2	11330825	van Wamel Mol Cell Biochem 2001	NRVM	1
Ao_AT1Ri	Stretch	AT1Ri	w(1)=0.7; ymax(AT1R)=0;	Ao	Ao_	Decrease	KO-Int	9688953	Tamura Am J Phys RICP 1998	NRVM	4	15350851	Wang JMCC 2004	NRVM	2
BNP_AT1Ri	Stretch	AT1Ri	w(1)=0.7; ymax(AT1R)=0;	BNP	BNP_	Decrease	KO-Int	9603978	Liang JBC 1999	NRVM	2	10419503	Yamamoto Circ 2001	NRVM	6
CellArea_AT1Ri	Stretch	AT1Ri	w(1)=0.7; ymax(AT1R)=0;	CellArea	CellArea_	Decrease	KO-Int	18158353	Frank Hyperten 2008	NRVM	6
cFos_AT1Ri	Stretch	AT1Ri	w(1)=0.7; ymax(AT1R)=0;	cFos	cFos_	Decrease	KO-Int	8252633	Sadoshima Cell 1993	NRVM	1	11330825	van Wamel Mol Cell Biochem 2001	NRVM	1
cJun_AT1Ri	Stretch	AT1Ri	w(1)=0.7; ymax(AT1R)=0;	cJun	cJun_	No Change	KO-Int	8621062	Komuro FASEB 1996	NRVM	4
Cx43_AT1Ri	Stretch	AT1Ri	w(1)=0.7; ymax(AT1R)=0;	Cx43	Cx43_	Decrease	KO-Int	11273722	Shyu JMCC 2001	NRVM	2
ERK12_AT1Ri	Stretch	AT1Ri	w(1)=0.7; ymax(AT1R)=0;	ERK12	ERK12_	Decrease	KO-Int	7615816	Yamazaki J Clin Inv 1995	NRVM	9	10066681	Aikawa Circ Res 1999	NRVM	9
JNK_AT1Ri	Stretch	AT1Ri	w(1)=0.7; ymax(AT1R)=0;	JNK	JNK_	Increase	KO-Int	17583725	Lal JMCC 2007	NRVM	1
Raf1_AT1Ri	Stretch	AT1Ri	w(1)=0.7; ymax(AT1R)=0;	Raf1	Raf1_	Decrease	KO-Int	7615816	Yamazaki J Clin Inv 1995	NRVM	8
skAct_AT1Ri	Stretch	AT1Ri	w(1)=0.7; ymax(AT1R)=0;	sACT	sACT_	Decrease	KO-Int	8252633	Sadoshima Cell 1993	NRVM	2
STAT_AT1Ri	Stretch	AT1Ri	w(1)=0.7; ymax(AT1R)=0;	STAT	STAT_	Decrease	KO-Int	10347087	Pan Circ Res 1999	NRVM	3	15350851	Wang JMCC 2004	NRVM	4
cFos_Cai	Stretch	Cai	w(1)=0.7; ymax(Ca)=0;	cFos	cFos_	Decrease	KO-Int	8385610	Sadoshima EMBO 1993	NRVM	2
cJun_Cai	Stretch	Cai	w(1)=0.7; ymax(Ca)=0;	cJun	cJun_	No Change	KO-Int	8621062	Komuro FASEB 1996	NRVM	5
STAT_Cai	Stretch	Cai	w(1)=0.7; ymax(Ca)=0;	STAT	STAT_	Decrease	KO-Int	10347087	Pan Circ Res 1999	NRVM	6
ANP_CaNi	Stretch	CaNi	w(1)=0.7; ymax(CaN)=0;	ANP	ANP_	Decrease	KO-Int	17264507	Zobel Cardiol 2007	NRVM	2
BNP_EGFRi	Stretch	EGFRi	w(1)=0.7; ymax(EGFR)=0;	BNP	BNP_	Decrease	KO-Int	14645255	Anderson JBC 2004	NRVM	4
ERK12_EGFRi	Stretch	EGFRi	w(1)=0.7; ymax(EGFR)=0;	ERK12	ERK12_	Decrease	KO-Int	19015044	Duquesnes Int J Biochem Cell Biol 2009	NRVM	4
JNK_EGFRi	Stretch	EGFRi	w(1)=0.7; ymax(EGFR)=0;	JNK	JNK_	No Change	KO-Int	19015044	Duquesnes Int J Biochem Cell Biol 2009	NRVM	4
MEK12_EGFRi	Stretch	EGFRi	w(1)=0.7; ymax(EGFR)=0;	MEK12	MEK12_	Decrease	KO-Int	19015044	Duquesnes Int J Biochem Cell Biol 2009	NRVM	4
Ras_EGFRi	Stretch	EGFRi	w(1)=0.7; ymax(EGFR)=0;	Ras	Ras_	Decrease	KO-Int	19015044	Duquesnes Int J Biochem Cell Biol 2009	NRVM	4
ANP_ET1Ri	Stretch	ET1Ri	w(1)=0.7; ymax(ET1R)=0;	ANP	ANP_	Decrease	KO-Int	11330825	van Wamel Mol Cell Biochem 2001	NRVM	1
BNP_ET1Ri	Stretch	ET1Ri	w(1)=0.7; ymax(ET1R)=0;	BNP	BNP_	Decrease	KO-Int	9603978	Liang JBC 1999	NRVM	2	14645255	Anderson JBC 2004	NRVM	6
cFos_ET1Ri	Stretch	ET1Ri	w(1)=0.7; ymax(ET1R)=0;	cFos	cFos_	Decrease	KO-Int	11330825	van Wamel Mol Cell Biochem 2001	NRVM	1
STAT_ET1Ri	Stretch	ET1Ri	w(1)=0.7; ymax(ET1R)=0;	STAT	STAT_	No Change	KO-Int	10347087	Pan Circ Res 1999	NRVM	3
Akt_FAKi	Stretch	FAKi	w(1)=0.7; ymax(FAK)=0;	Akt	Akt_	Decrease	KO-Int	18757826	Marin Circ Res 2008	NRVM	6
ANP_FAKi	Stretch	FAKi	w(1)=0.7; ymax(FAK)=0;	ANP	ANP_	Decrease	KO-Int	12805241	Torsoni Circ Res 2003	NRVM	6
bMHC_FAKi	Stretch	FAKi	w(1)=0.7; ymax(FAK)=0;	bMHC	bMHC_	Decrease	KO-Int	15923313	Torsoni Am J Phys HCP 2005	NRVM	7
CellArea_FAKi	Stretch	FAKi	w(1)=0.7; ymax(FAK)=0;	CellArea	CellArea_	Decrease	KO-Int	18757826	Marin Circ Res 2008	NRVM	6
cJun_FAKi	Stretch	FAKi	w(1)=0.7; ymax(FAK)=0;	cJun	cJun_	Decrease	KO-Int	15961069	Nadruz Cardiovasc Res 2005	NRVM	6
cMyc_FAKi	Stretch	FAKi	w(1)=0.7; ymax(FAK)=0;	cMyc	cMyc_	Decrease	KO-Int	12805241	Torsoni Circ Res 2003	NRVM	5
ERK12_FAKi	Stretch	FAKi	w(1)=0.7; ymax(FAK)=0;	ERK12	ERK12_	Decrease	KO-Int	17583725	Lal JMCC 2007	NRVM	6
JNK_FAKi	Stretch	FAKi	w(1)=0.7; ymax(FAK)=0;	JNK	JNK_	Increase	KO-Int	17583725	Lal JMCC 2007	NRVM	6
MEF2_FAKi	Stretch	FAKi	w(1)=0.7; ymax(FAK)=0;	MEF2	MEF2_	Decrease	KO-Int	15961069	Nadruz Cardiovasc Res 2005	NRVM	6
mTor_FAKi	Stretch	FAKi	w(1)=0.7; ymax(FAK)=0;	mTor	mTor	Decrease	KO-Int	18757826	Marin Circ Res 2008	NRVM	4
p70s6K_FAKi	Stretch	FAKi	w(1)=0.7; ymax(FAK)=0;	p70s6k	p70s6k	Decrease	KO-Int	18757826	Marin Circ Res 2008	NRVM	6
Src_FAKi	Stretch	FAKi	w(1)=0.7; ymax(FAK)=0;	Src	Src_	Decrease	KO-Int	18757826	Marin Circ Res 2008	NRVM	6
RhoA_Ga1213i	Stretch	Ga1213i	w(1)=0.7; ymax(Ga1213)=0;	RhoA	RhoA_	Decrease	KO-Int	23530122	Takefuji J Exp Med 2013	NRVM	2
RhoGEF_Ga1213i	Stretch	Ga1213i	w(1)=0.7; ymax(Ga1213)=0;	RhoGEF	RhoGEF	Decrease	KO-Int	23530122	Takefuji J Exp Med 2013	NRVM	2
BNP_GATA4	Stretch	GATA4i	w(1)=0.7; ymax(GATA4)=0;	BNP	BNP_	Decrease	KO-Int	12704188	Pikkarainen JBC 2003	NRVM	5
STAT_gp130i	Stretch	gp130i	w(1)=0.7; ymax(gp130)=0;	STAT	STAT_	Decrease	KO-Int	10347087	Pan Circ Res 1999	NRVM	4	9588217	Nyui BBRC 1998	NRVM	3
ERK12_Integrini	Stretch	Integrini	w(1)=0.7; ymax(Integrin)=0;	ERK12	ERK12_	Decrease	KO-Int	17583725	Lal JMCC 2007	NRVM	3
FAK_Integrini	Stretch	Integrini	w(1)=0.7; ymax(Integrin)=0;	FAK	FAK_	Decrease	KO-Int	17583725	Lal JMCC 2007	NRVM	7
JNK_Integrini	Stretch	Integrini	w(1)=0.7; ymax(Integrin)=0;	JNK	JNK_	Decrease	KO-Int	17583725	Lal JMCC 2007	NRVM	3
p38_Integrini	Stretch	Integrini	w(1)=0.7; ymax(Integrin)=0;	p38	p38_	Decrease	KO-Int	17583725	Lal JMCC 2007	NRVM	3
RhoA_Integrini	Stretch	Integrini	w(1)=0.7; ymax(Integrin)=0;	RhoA	RhoA_	Decrease	KO-Int	23530122	Takefuji J Exp Med 2013	NRVM	2
RhoGEF_Integrini	Stretch	Integrini	w(1)=0.7; ymax(Integrin)=0;	RhoGEF	RhoGEF	Decrease	KO-Int	23530122	Takefuji J Exp Med 2013	NRVM	2
STAT_JAKi	Stretch	JAKi	w(1)=0.7; ymax(JAK)=0;	STAT	STAT_	Decrease	KO-Int	10347087	Pan Circ Res 1999	NRVM	2	15350851	Wang JMCC 2004	NRVM	4
ANP_JNKi	Stretch	JNKi	w(1)=0.7; ymax(JNK)=0;	ANP	ANP_	Decrease	KO-Int	15961069	Nadruz Cardiovasc Res 2005	NRVM	8
Ao_JNKi	Stretch	JNKi	w(1)=0.7; ymax(JNK)=0;	Ao	Ao_	Increase	KO-Int	18926830	Lal JMCC 2008	NRVM	3	26512830	Feng Int J Cardiol 2016	NRVM	1
cJun_JNKi	Stretch	JNKi	w(1)=0.7; ymax(JNK)=0;	cJun	cJun_	Decrease	KO-Int	15961069	Nadruz Cardiovasc Res 2005	NRVM	8
ERK12_JNKi	Stretch	JNKi	w(1)=0.7; ymax(JNK)=0;	ERK12	ERK12_	Decrease	KO-Int	15961069	Nadruz Cardiovasc Res 2005	NRVM	8
CellArea_Lmcd1i	Stretch	Lmcd1i	w(1)=0.7; ymax(Lmcd1)=0;	CellArea	CellArea_	Decrease	KO-Int	20600098	Frank JMCC 2010	NRVM	3
aMHC_LTCCi	Stretch	LTCCi	w(1)=0.7; ymax(LTCC)=0;	aMHC	aMHC_	Decrease	KO-Int	9925362	Cadre JMCC 1998	NRVM	6
ANP_LTCCi	Stretch	LTCCi	w(1)=0.7; ymax(LTCC)=0;	ANP	ANP_	Decrease	KO-Int	9925362	Cadre JMCC 1998	NRVM	6	17264507	Zobel Cardiol 2007	NRVM	8
bMHC_LTCCi	Stretch	LTCCi	w(1)=0.7; ymax(LTCC)=0;	bMHC	bMHC_	Decrease	KO-Int	9925362	Cadre JMCC 1998	NRVM	6
Ca_LTCCi	Stretch	LTCCi	w(1)=0.7; ymax(LTCC)=0;	Ca	Ca_	Decrease	KO-Int	11162845	Ruwhof Cell Calc 2001	NRVM	4	14521925	Liao BBRC 2003	NRVM	3
CaN_LTCCi	Stretch	LTCCi	w(1)=0.7; ymax(LTCC)=0;	CaN	CaN_	Decrease	KO-Int	17264507	Zobel Cardiol 2007	NRVM	5
PrSynth_LTCCi	Stretch	LTCCi	w(1)=0.7; ymax(LTCC)=0;	PrSynth	PrSynth_	Decrease	KO-Int	9925362	Cadre JMCC 1998	NRVM	6	17264507	Zobel Cardiol 2007	NRVM	7
SERCA_LTCCi	Stretch	LTCCi	w(1)=0.7; ymax(LTCC)=0;	SERCA	SERCA_	No Change	KO-Int	9925362	Cadre JMCC 1998	NRVM	6
BNP_MEK12	Stretch	MEK12i	w(1)=0.7; ymax(MEK12)=0;	BNP	BNP_	Decrease	KO-Int	22174951	Leychenko Plos One 2011	ARVM
Cx43_MEK13	Stretch	MEK12i	w(1)=0.7; ymax(MEK12)=0;	Cx43	Cx43_	Decrease	KO-Int	20378856	Salameh Circ Res 2010	NRVM
ERK12_MEK14	Stretch	MEK12i	w(1)=0.7; ymax(MEK12)=0;	ERK12	ERK12_	Decrease	KO-Int	9506703	Yamazaki Circ Res 1998	NRVM	4	22174951	Leychenko Plos One 2011	ARVM	3
BNP_MLPi	Stretch	MLPi	w(1)=0.7; ymax(MLP)=0;	BNP	BNP_	Decrease	KO-Int	19376126	Boateng JMCC 2009	NRVM	7
NFAT_MLPi	Stretch	MLPi	w(1)=0.7; ymax(MLP)=0;	NFAT	NFAT_	Decrease	KO-Int	15665106	Heineke PNAS 2005	NRVM	5
PrSynth_MLPi	Stretch	MLPi	w(1)=0.7; ymax(MLP)=0;	PrSynth	PrSynth_	Decrease	KO-Int	19376126	Boateng JMCC 2009	NRVM	7
bMHC_MRTFi	Stretch	MRTFi	w(1)=0.7; ymax(MRTF)=0;	bMHC	bMHC_	Decrease	KO-Int	23530122	Takefuji J Exp Med 2013	NRVM	2
BNP_MRTFi	Stretch	MRTFi	w(1)=0.7; ymax(MRTF)=0;	BNP	BNP_	Decrease	KO-Int	20606005	Kuwahara Mol Cell Bio 2010	NRVM	7
ANP_NCXi	Stretch	NCXi	w(1)=0.7; ymax(NCX)=0;	ANP	ANP_	Decrease	KO-Int	17264507	Zobel Cardiol 2007	NRVM	8
CaN_NCXi	Stretch	NCXi	w(1)=0.7; ymax(NCX)=0;	CaN	CaN_	Decrease	KO-Int	17264507	Zobel Cardiol 2007	NRVM	5
PrSynth_NCXi	Stretch	NCXi	w(1)=0.7; ymax(NCX)=0;	PrSynth	PrSynth_	Decrease	KO-Int	17264507	Zobel Cardiol 2007	NRVM	7
ANP_NHEi	Stretch	NHEi	w(1)=0.7; ymax(NHE)=0;	ANP	ANP_	Decrease	KO-Int	17264507	Zobel Cardiol 2007	NRVM	8
CaN_NHEi	Stretch	NHEi	w(1)=0.7; ymax(NHE)=0;	CaN	CaN_	Decrease	KO-Int	17264507	Zobel Cardiol 2007	NRVM	5
ERK12_NHEi	Stretch	NHEi	w(1)=0.7; ymax(NHE)=0;	ERK12	ERK12_	Decrease	KO-Int	9506703	Yamazaki Circ Res 1998	NRVM	1
PrSynth_NHEi	Stretch	NHEi	w(1)=0.7; ymax(NHE)=0;	PrSynth	PrSynth_	Decrease	KO-Int	17264507	Zobel Cardiol 2007	NRVM	7
Raf1_NHEi	Stretch	NHEi	w(1)=0.7; ymax(NHE)=0;	Raf1	Raf1_	Decrease	KO-Int	9506703	Yamazaki Circ Res 1998	NRVM	3
STAT_NHEi	Stretch	NHEi	w(1)=0.7; ymax(NHE)=0;	STAT	STAT_	Decrease	KO-Int	10347087	Pan Circ Res 1999	NRVM	5
Ao_p38i	Stretch	p38i	w(1)=0.7; ymax(p38)=0;	Ao	Ao_	Decrease	KO-Int	18926830	Lal JMCC 2008	NRVM	4
PrSynth_p38i	Stretch	p38i	w(1)=0.7; ymax(p38)=0;	PrSynth	PrSynth_	Decrease	KO-Int	11847190	Aikawa Hyperten 2002	NRVM	5
Akt_PI3Ki	Stretch	PI3Ki	w(1)=0.7; ymax(PI3K)=0;	Akt	Akt_	Decrease	KO-Int	11584267	Vila Petroff Nat Cell Bio 2001	ARVM	4	22174951	Leychenko Plos One 2011	ARVM	3
BNP_PI3Ki	Stretch	PI3Ki	w(1)=0.7; ymax(PI3K)=0;	BNP	BNP_	Decrease	KO-Int	22174951	Leychenko Plos One 2011	ARVM	3
ERK12_PI3Ki	Stretch	PI3Ki	w(1)=0.7; ymax(PI3K)=0;	ERK12	ERK12_	Decrease	KO-Int	19015044	Duquesnes Int J Biochem Cell Biol 2009	NRVM	5
JNK_PI3Ki	Stretch	PI3Ki	w(1)=0.7; ymax(PI3K)=0;	JNK	JNK_	No Change	KO-Int	19015044	Duquesnes Int J Biochem Cell Biol 2009	NRVM	5
NOS_PI3Ki	Stretch	PI3Ki	w(1)=0.7; ymax(PI3K)=0;	NOS	NOS_	Decrease	KO-Int	11584267	Vila Petroff Nat Cell Bio 2001	ARVM	4
Ras_PI3Ki	Stretch	PI3Ki	w(1)=0.7; ymax(PI3K)=0;	Ras	Ras_	Decrease	KO-Int	19015044	Duquesnes Int J Biochem Cell Biol 2009	NRVM	5
cFos_PKCi	Stretch	PKCi	w(1)=0.7; ymax(PKC)=0;	cFos	cFos_	Decrease	KO-Int	8385610	Sadoshima EMBO 1993	NRVM	2
Cx43_PKCi	Stretch	PKCi	w(1)=0.7; ymax(PKC)=0;	Cx43	Cx43_	No Change	KO-Int	20378856	Salameh Circ Res 2010	NRVM	4
ERK12_PKCi	Stretch	PKCi	w(1)=0.7; ymax(PKC)=0;	ERK12	ERK12_	Decrease	KO-Int	10334907	Seko BBRC 1999 b	NRVM	4
Raf1_PKCi	Stretch	PKCi	w(1)=0.7; ymax(PKC)=0;	Raf1	Raf1_	Decrease	KO-Int	7615816	Yamazaki J Clin Inv 1995	NRVM	7
STAT_PKCi	Stretch	PKCi	w(1)=0.7; ymax(PKC)=0;	STAT	STAT_	Decrease	KO-Int	10347087	Pan Circ Res 1999	NRVM	7
Ca_PLCi	Stretch	PLCi	w(1)=0.7; ymax(PLC)=0;	Ca	Ca_	Decrease	KO-Int	11162845	Ruwhof Cell Calc 2001	NRVM	7
cFos_PLCi	Stretch	PLCi	w(1)=0.7; ymax(PLC)=0;	cFos	cFos_	Decrease	KO-Int	8385610	Sadoshima EMBO 1993	NRVM	3
IP3_PLCi	Stretch	PLCi	w(1)=0.7; ymax(PLC)=0;	IP3	IP3_	Decrease	KO-Int	8385610	Sadoshima EMBO 1993	NRVM	3
ERK12_Rac1i	Stretch	Rac1i	w(1)=0.7; ymax(Rac1)=0;	ERK12	ERK12_	Decrease	KO-Int	10066681	Aikawa Circ Res 1999	NRVM	2
ERK12_Raf1i	Stretch	Raf1i	w(1)=0.7; ymax(Raf1)=0;	ERK12	ERK12_	Decrease	KO-Int	10066681	Aikawa Circ Res 1999	NRVM	4
ERK12_Rasi	Stretch	Rasi	w(1)=0.7; ymax(Ras)=0;	ERK12	ERK12_	No Change	KO-Int	10066681	Aikawa Circ Res 1999	NRVM	4	19015044	Duquesnes Int J Biochem Cell Biol 2009	NRVM	2
JNK_Rasi	Stretch	Rasi	w(1)=0.7; ymax(Ras)=0;	JNK	JNK_	No Change	KO-Int	19015044	Duquesnes Int J Biochem Cell Biol 2009	NRVM	2
MEK12_Rasi	Stretch	Rasi	w(1)=0.7; ymax(Ras)=0;	MEK12	MEK12_	Decrease	KO-Int	19015044	Duquesnes Int J Biochem Cell Biol 2009	NRVM	2
p38_Rasi	Stretch	Rasi	w(1)=0.7; ymax(Ras)=0;	p38	p38_	Decrease	KO-Int	11847190	Aikawa Hyperten 2002	NRVM	4
Akt_RhoAi	Stretch	RhoAi	w(1)=0.7; ymax(RhoA)=0;	Akt	Akt_	Decrease	KO-Int	18854312	Del Re JBC 2008	NRVM	6
ANP_RhoAi	Stretch	RhoAi	w(1)=0.7; ymax(RhoA)=0;	ANP	ANP_	Decrease	KO-Int	20606005	Kuwahara Mol Cell Bio 2010	NRVM	1
bMHC_RhoAi	Stretch	RhoAi	w(1)=0.7; ymax(RhoA)=0;	bMHC	bMHC_	Decrease	KO-Int	15923313	Torsoni Am J Phys HCP 2005	NRVM	7
BNP_RhoAi	Stretch	RhoAi	w(1)=0.7; ymax(RhoA)=0;	BNP	BNP_	Decrease	KO-Int	20606005	Kuwahara Mol Cell Bio 2010	NRVM	7
cFos_RhoAi	Stretch	RhoAi	w(1)=0.7; ymax(RhoA)=0;	cFos	cFos_	Decrease	KO-Int	10066681	Aikawa Circ Res 1999	NRVM	9
ERK12_RhoAi	Stretch	RhoAi	w(1)=0.7; ymax(RhoA)=0;	ERK12	ERK12_	Decrease	KO-Int	10066681	Aikawa Circ Res 1999	NRVM	9	15923313	Torsoni Am J Phys HCP 2005	NRVM	4
FAK_RhoAi	Stretch	RhoAi	w(1)=0.7; ymax(RhoA)=0;	FAK	FAK_	Decrease	KO-Int	15923313	Torsoni Am J Phys HCP 2005	NRVM	4	18854312	Del Re JBC 2008	NRVM	6
MRTF_RhoAi	Stretch	RhoAi	w(1)=0.7; ymax(RhoA)=0;	MRTF	MRTF_	Decrease	KO-Int	20606005	Kuwahara Mol Cell Bio 2010	NRVM	1
PrSynth_RhoAi	Stretch	RhoAi	w(1)=0.7; ymax(RhoA)=0;	PrSynth	PrSynth_	Decrease	KO-Int	10066681	Aikawa Circ Res 1999	NRVM	9
sACT_RhoAi	Stretch	RhoAi	w(1)=0.7; ymax(RhoA)=0;	sACT	sACT_	Decrease	KO-Int	10066681	Aikawa Circ Res 1999	NRVM	9
ANP_RhoGEFi	Stretch	RhoGEFi	w(1)=0.7; ymax(RhoGEF)=0;	ANP	ANP_	Decrease	KO-Int	23530122	Takefuji J Exp Med 2013	NRVM	2
bMHC_RhoGEFi	Stretch	RhoGEFi	w(1)=0.7; ymax(RhoGEF)=0;	bMHC	bMHC_	Decrease	KO-Int	23530122	Takefuji J Exp Med 2013	NRVM	2
CellArea_RhoGEFi	Stretch	RhoGEFi	w(1)=0.7; ymax(RhoGEF)=0;	CellArea	CellArea_	Decrease	KO-Int	23530122	Takefuji J Exp Med 2013	NRVM	2
MRTF_RhoGEFi	Stretch	RhoGEFi	w(1)=0.7; ymax(RhoGEF)=0;	MRTF	MRTF_	Decrease	KO-Int	23530122	Takefuji J Exp Med 2013	NRVM	2
RhoA_RhoGEFi	Stretch	RhoGEFi	w(1)=0.7; ymax(RhoGEF)=0;	RhoA	RhoA_	Decrease	KO-Int	23530122	Takefuji J Exp Med 2013	NRVM	2
ANP_Srci	Stretch	Srci	w(1)=0.7; ymax(Src)=0;	ANP	ANP_	Decrease	KO-Int	12805241	Torsoni Circ Res 2003	NRVM	7
FAK_Srci	Stretch	Srci	w(1)=0.7; ymax(Src)=0;	FAK	FAK_	Decrease	KO-Int	12805241	Torsoni Circ Res 2003	NRVM	7
p38_Srci	Stretch	Srci	w(1)=0.7; ymax(Src)=0;	p38	p38_	Decrease	KO-Int	11847190	Aikawa Hyperten 2002	NRVM	4
MuRF_Titini	Stretch	Titini	w(1)=0.7; ymax(Titin)=0;	MuRF	MuRF_	Increase	KO-Int	15802564	Lange Science 2005	NRVM	3
