# Supplementary material for: Predictive model identifies key network regulators of cardiomyocyte mechano-signaling
Source: PLoS Comput Biol. 2017 Nov 13;13(11):e1005854. doi: 10.1371/journal.pcbi.1005854 (PMC5703578; doi:10.1371/journal.pcbi.1005854)
Supplement: S3 Table — This database summarizes parameters for the cell stretching experiments from the literature used for model construction or validation. (XLSX) [file pcbi.1005854.s003.xlsx]

## Sheet: literature
PMID	author	species	stretch method	stretch mode	stretch direction	stretch intensity	stretch frequency	stretch duration	category
10066681	Aikawa Circ Res 1999	NRVM	Custom device with silicone membrane	Static	Uniaxial	0.2		9min	model validation
11847190	Aikawa Hyperten 2002	NRVM	Custom device with silicone membrane	Static	Uniaxial	10-30%		5min-24hr	model validation
14645255	Anderson JBC 2004	NRVM	Flexcell	Cyclic	Equibiaxial	0.2	1 Hz	5min-48hr	model validation
12909322	Baba Cardiovasc Res 2003	NRVM	Flexcell	Cyclic	Equibiaxial	0.1	1 Hz	5-60min	model validation
16963613	Boateng Am J Phys HCP 2007	NRVM	Flexcell	Cyclic	Equibiaxial	0.1	1 Hz	48hr	model validation
19376126	Boateng JMCC 2009	NRVM	Flexcell	Cyclic	Both	0.1	1 Hz	48hr	model validation
9925362	Cadre JMCC 1998	NRVM	Flexcell	Cyclic	Equibiaxial	0.2	1 Hz	48-72hr	model validation
19673940	Cheng Clin Exp Pharm Phys 2009	NRVM	Flexcell	Cyclic	Equibiaxial	0.2	1 Hz	30min-24hr	model validation
18854312	Del Re JBC 2008	NRVM	Custom device with silicone membrane	Static	Equibiaxial	0.1		5min-2hr	model validation
19015044	Duquesnes Int J Biochem Cell Biol 2009	NRVM	Flexcell	Static	Equibiaxial	0.15		1-60min	model validation
26512830	Feng Int J Cardiol 2016	NRVM	Flexcell	Static	Equibiaxial	0.2		15min-2hr	model validation
18158353	Frank Hyperten 2008	NRVM	Custom device with silicone membrane	Static	Equibiaxial	0.12		24hr	model validation
20600098	Frank JMCC 2010	NRVM	Custom device with silicone membrane	Static	Equibiaxial	0.12		24hr	model validation
15665106	Heineke PNAS 2005	NRVM	Flexcell	Cyclic	Equibiaxial	0.15	0.5Hz	24hr	model validation
12777392	Kawamura JBC 2003	NRVM	Custom device with silicone membrane	Static	Equibiaxial	0.2		1-15min	model validation
8621062	Komuro FASEB 1996	NRVM	Custom device with silicone membrane	Static	Uniaxial	10-30%		1min-2hr	model validation
2105950	Komuro JBC 1990	NRVM	Custom device with silicone membrane	Static	Uniaxial	5-20%		30min	model validation
20606005	Kuwahara Mol Cell Bio 2010	NRVM	Custom device with silicone membrane			0.2		5min-4hr	model validation
17583725	Lal JMCC 2007	NRVM	Flexcell	Static	Equibiaxial	0.2		2-15min	model validation
18926830	Lal JMCC 2008	NRVM	Flexcell	Static	Equibiaxial	0.2		2min-24hr	model validation
15802564	Lange Science 2005	NRVM	Arrest of beating						model validation
22174951	Leychenko Plos One 2011	ARVM	Flexcell	Cyclic	Equibiaxial	0.1	0.5Hz	24-48hr	model validation
9603978	Liang JBC 1999	NRVM	Flexcell	Cyclic	Equibiaxial	0.2	1Hz	2-48hr	model validation
14521925	Liao BBRC 2003	NRVM	Flexcell	Static	Equibiaxial	0.2		90min	model validation
18757826	Marin Circ Res 2008	NRVM	Flexcell	Cyclic	Equibiaxial	0.15	1Hz	10-60min	model validation
15961069	Nadruz Cardiovasc Res 2005	NRVM	Flexcell	Cyclic	Equibiaxial	0.15	1Hz	10min-2hr	model validation
9588217	Nyui BBRC 1998	NRVM	Ikemoto	Static	Uniaxial	0.2		10min	model validation
10347087	Pan Circ Res 1999	NRVM	Custom device with silicone membrane	Static	Uniaxial	0.2		2-30min	model validation
12704188	Pikkarainen JBC 2003	NRVM	Flexcell	Cyclic	Equibiaxial	10-25%	0.5Hz	15min-24hr	model validation
17965285	Rana Am J Phys HCP 2007	NRAM	Custom device with Flexcell plates	Static	Equibiaxial	3-21%		48hr	model validation
11162845	Ruwhof Cell Calc 2001	NRVM	Flexcell, Custom device with silicone membrane, Prodding with microelectrode	Cyclic	Equibiaxial	15-25%	1Hz	15s-2hr	model validation
25696767	Ruwhof Neth Heart 2001	NRVM	Flexcell	Cyclic	Equibiaxial	0.2	1Hz	5-30min	model validation
8252633	Sadoshima Cell 1993	NRVM	Custom device with silicone membrane	Static	Uniaxial	0.2		10min-24hr	model validation
8385610	Sadoshima EMBO 1993	NRVM	Custom device with silicone membrane	Static	Uniaxial	0.2		1min-2hr	model validation
1534087	Sadoshima JBC 1992	NRVM	Custom device with silicone membrane	Static	Uniaxial	0.2		30min-48hr	model validation
20378856	Salameh Circ Res 2010	NRVM	Flexcell	Cyclic	Uniaxial	5-20%	1Hz	24-48hr	model validation
20705136	Salameh Pharm Res 2010	NRVM	Flexcell	Cyclic	Uniaxial	0.1	1Hz	24hr	model validation
10334907	Seko BBRC 1999 b	NRVM	Flexcell	Cyclic	Equibiaxial	0.15	1Hz	2-30min	model validation
11273722	Shyu JMCC 2001	NRVM	Flexcell	Cyclic	Equibiaxial	0.2	1Hz	2-48hr	model validation
15532707	Sil Mol Cell Biochem 1999	NRVM	Flexcell	Cyclic	Equibiaxial	0.24	1Hz	30min-2hr	model validation
23530122	Takefuji J Exp Med 2013	NRVM	Flexcell	Cyclic	Equibiaxial	0.1	1Hz	3min-24hr	model validation
9688953	Tamura Am J Phys RICP 1998	NRVM	Ikemoto	Static	Uniaxial	0.2		1-24hr	model validation
15923313	Torsoni Am J Phys HCP 2005	NRVM	Flexcell	Cyclic	Equibiaxial	0.15	1Hz	10min-4hr	model validation
12805241	Torsoni Circ Res 2003	NRVM	Flexcell	Cyclic	Equibiaxial	5-20%	1Hz	10min-2hr	model validation
11330825	van Wamel Mol Cell Biochem 2001	NRVM	Flexcell	Static	Equibiaxial	0.15		30-60min	model validation
11584267	Vila Petroff Nat Cell Bio 2001	ARVM	Custom device with agarose	Static	Uniaxial	0-20%		0-15min	model validation
24120154	Wang JFMA 2013	NRVM	Flexcell	Cyclic	Equibiaxial	0.2	1Hz	4-24hr	model validation
15350851	Wang JMCC 2004	NRVM	Flexcell	Cyclic	Equibiaxial	0.2	1Hz	6-24hr	model validation
10419503	Yamamoto Circ 2001	NRVM	Custom device with silicone membrane	Cyclic	Equibiaxial	0.04	1.2Hz	1-60min	model validation
10419504	Yamamoto JBC 1999	NRVM	Custom device with silicone membrane	Static	Equibiaxial	1-14%		1-24hr	model validation
17207463	Yamane BBRC 2007	NRVM	STREX	Cyclic	Uniaxial	0.2	0.5Hz	5min-20hr	model validation
9506703	Yamazaki Circ Res 1998	NRVM	Custom device with silicone membrane	Static	Uniaxial	0.2		2min-24hr	model validation
7615816	Yamazaki J Clin Inv 1995	NRVM	Custom device with silicone membrane	Static	Uniaxial	0.2		1-60min	model validation
17264507	Zobel Cardiol 2007	NRVM	Flexcell	Static	Equibiaxial			48hr	model validation
18332106	Backs Mol Cell Bio 2008	COS							model construction
22427904	Barnabei Plos One 2012	Mouse adult heart	Balloon ex vivo	Static	Equibiaxial	200mmHg			model construction
9072970	Beals Science 1997	Purified							model construction
10662546	Bespalova Genomics 2000	Purified							model construction
20026769	Bian Hyperten 2010	NRVM							model construction
24850911	Bogomolovas Open Biol 2014	Mouse cell line							model construction
8108121	Brown Oncogene 1994	Purified							model construction
7478553	Buday Oncogene 1995	Purified							model construction
9466976	Calderone JCI 1998	NRVM							model construction
11243782	Centner J Mol Bio 2001	Human Cardiac							model construction
10884684	Chin Trends Cell Bio 2000								model construction
17339567	Cingolani Circ 2007								model construction
9776724	Cingolani Circ Res 1998	Feline papillary muscle	Force transducer	Static	Uniaxial	0.09		10 min	model construction
21301862	Cingolani Pflugers Arch 2011	NRVM, Mammal papillary muscles							model construction
22056317	Clemente JMCC 2012	Mouse adult heart							model construction
11948406	Coles Oncogene 2002	HEK293							model construction
11448959	Craig JBC 2001	NRVM							model construction
12663674	Davis JBC 2003	NRVM							model construction
7839144	Dérijard Science 1995	Purified							model construction
10376603	Dimmeler Nature 1999	HUVEC							model construction
11788403	Domingos Am J Phys HCP 2002	Rat adult heart	Balloon in vivo	Static	Equibiaxial	15mmHg		10min	model construction
9612209	Eble Am J Phys 1998	NRVM							model construction
15155564	El Jamali FASEB 2004	NRVM							model construction
1913804	Ervasti Cell 1991	Purified rabbit skeletal muscle							model construction
8349731	Ervasti JBC 1993	Purified rabbit skeletal muscle							model construction
12177418	Fielder PNAS 2002	NRVM							model construction
11062067	Fleming Biochem J 2000	Purified							model construction
11009560	Franchini Circ Res 2000	Rat adult heart	Transverse aortic constriction	Static	Equibiaxial	10-60mmHg		3-60min	model construction
17720185	Freire JMCC 2007	Rat adult heart							model construction
22921230	Gao JMCC 2012	NRVM							model construction
26483453	Garbincius PNAS 2015	AMVM	Flexcell	Cyclic	Equibiaxial	0.15	1Hz	0-60min	model construction
15205937	Gehmlich Cell Tissue Res 2004	Human cell line							model construction
9079650	Gerwins JBC 1997	Human cell line							model construction
20610383	Gingras JBC 2010	3T3							model construction
25246556	Granzier PNAS 2014	Mouse adult heart, Mouse adult cardiomyocyte	Force transducer	Cyclic	Uniaxial	0.05	0.1-100Hz		model construction
21572419	Guilluy Nat Cell Bio 2011	Mouse embryonic fibroblast							model construction
8654373	Gupta EMBO J 1996	Human cell line							model construction
15001529	Hardt Circ Res 2004	NRVM							model construction
9641916	Hart Science 1998	COS							model construction
12829427	Heidkamp Am J Phys HCP 2003	NRVM							model construction
20585009	Hilfiker-Kleiner Circ 2010	Mouse adult heart							model construction
10219240	Hirota Cell 1999	Mouse adult heart	Transverse aortic constriction	Static	Equibiaxial			3hr-7d	model construction
9930701	Hofmann Nature 1999	CHO							model construction
22851699	Hojayev Mol Cell Bio 2012	Mouse adult heart							model construction
11172039	Ikuta PNAS 2001	Human cell line							model construction
11777939	Innocenti J Cell Bio 2002	Purified							model construction
8326007	Ito J Clin Inv 1993	NRVM							model construction
15795322	Jeong Circ 2005	NRVM							model construction
18258855	Jeong Circ Res 2008	NRVM	Transverse aortic constriction	Static	Equibiaxial			2w	model construction
26303226	Jiang Cell Physiol Biochem 2015	COS	Custom device with silicone membrane	Static	Uniaxial	0.2		10min	model construction
7592992	Jung JBC 1995	Purified rabbit skeletal muscle							model construction
24874017	Katanosaka Nat Commun 2014	NMVM	STREX	Static	Uniaxial	0.2		3s	model construction
10849446	Kato JBC 2000	HeLa, CHO							model construction
18830417	Kerkela J Clin Inv 2008	Mouse adult heart							model construction
23000580	Kim J Vet Sci 2012	Adult rat heart	Balloon ex vivo, Aorto-caval shunt	Static	Equibiaxial	40mmHg		5min	model construction
10864901	Kimura Brit J Pharm 2000	Canine basilar arterial myocyte	Hypotonic cell swelling	Static					model construction
9593662	Klee JBC 1998								model construction
12507422	Knöll Cell 2002	NMVM	Custom device with silicone membrane	Static	Equibiaxial	0.1		24hr	model construction
2567995	Knowles PNAS 1989	Rat forebrain							model construction
18466959	Kockskämper PBMB 2008	Human ventriclar muscle							model construction
19961855	Koitabashi JMCC 2010	NRVM							model construction
10531040	Kolodziejczyk Curr Bio 1999	Mouse adult heart							model construction
11701614	Kulke Circ Res 2001	Purified, Rabbit cardiac muscle	Force transducer	Static	Uniaxial			10-20s	model construction
8921810	Kunisada Circ 1996	NRVM							model construction
9020175	Kuppuswamy JBC 1997	Cat adult heart	Pulmonary artery constriction, Balloon in vivo					4hr-5w	model construction
15798203	Kuwahara Mol Cell Bio 2005	Mouse cell line							model construction
14983059	Kwan PNAS 2004	Human coronary endothelial cell line							model construction
12432079	Lange J Cell Sci 2002	Rat papillary muscle							model construction
25336613	Lauriol Sci Sig 2014	Mouse adult heart							model construction
20566642	Leenders JBC 2010	NRVM							model construction
18317936	Lemaire-Ewing Cell Biol Toxicol 2009	Human cell line							model construction
9507010	Leopoldt JBC 1998	Purified							model construction
9525975	Leri J Clin Inv 1998	ARVM	Custom device with silicone membrane	Static	Equibiaxial	0.09		10min-24hr	model construction
8978330	Leskinin Circ Res 1997	Rat adult heart	Right atrial saline injection	Static	Equibiaxial			5-21min	model construction
11585926	Liang Mol Cell Bio 2001	NRVM							model construction
22403241	Liu Circ Res 2012	Mouse adult heart							model construction
20605796	Loukin JBC 2010	Xenopus oocyte	Hypotonic cell swelling	Static					model construction
1577864	Lu J Cell Bio 1992	Chick embryonic cardiomyocyte							model construction
10737771	Lu PNAS 2000	NRVM							model construction
12176756	Lyford Am J Phys CP 2002	CHO	Bath perfusion, Pipette pressure	Static					model construction
23266827	Manso JBC 2013	Mouse adult heart	Transverse aortic constriction	Static	Equibiaxial			10min-1w	model construction
15522277	Markou JBCC 2004	ARVM							model construction
7746328	Marrero Nature 1995	Rat aortic myocyte							model construction
9576927	Mascareno PNAS 1998	Rat adult heart							model construction
20876535	Masuda JBC 2010	COS							model construction
8635223	Matsuda Circ Res 1996	Rabbit cardiomyocyte	Hypotonic cell swelling	Static					model construction
9299374	McWhinney JMCC 1997	NRVM	Custom device with silicone membrane	Static	Uniaxial	0.2		90min	model construction
9891086	Mercurio Mol Cell Bio 1999	Human cell line							model construction
2174351	Mignery EMBO J 1990	COS							model construction
8831108	Miyata Eur J Pharm 1996	NRVM	Custom device with silicone membrane	Static	Uniaxial	0.15		10min-4d	model construction
9568714	Molkentin Cell 1998	Mouse adult heart							model construction
18718528	Moon Cell Signal 2008	Mouse cell line							model construction
12881422	Morton EMBO J 2003	Mouse cell line							model construction
18776042	Nakamura Circ Res 2008	Mouse adult heart							model construction
15950986	Nelson JMCC 2005	NRVM, Mouse adult heart							model construction
11387209	Nicol EMBO J 2001	NRVM							model construction
15743761	Nishida JBC 2005	NRVM							model construction
16880823	Nishimoto EMBO Rep 2006	Human cell line							model construction
12604610	Nojima JBC 2003	Human cell line							model construction
9814702	Oancea Cell 1998	Rat cell line							model construction
23271052	Okamoto FASEB 2013	Mouse adult heart							model construction
11799083	Omura Hyperten 2002	NRVM							model construction
10485710	Ozes Nature 1999	HEK293							model construction
26847743	Paudyal J Phys 2016	NRVM	Flexcell	Cyclic	Equibiaxial	0.1	1Hz	48hr	model construction
15910769	Peng Brain Res 2005	HEK293	Bath perfusion	Static					model construction
18448675	Peng PNAS 2008	Mouse adult heart							model construction
20041152	Pereira Plos One 2009	Mouse adult heart, NRVM	Transverse aortic constriction	Static	Equibiaxial			1-15d	model construction
11087248	Pham Am J Phys HCP 2000	NRVM							model construction
15610731	Philippar Mol Cell 2004	Human cell line							model construction
10652349	Porter JBC 2000	COS							model construction
26259779	Qi JMCC 2015	Human ESC-CM	STREX	Cyclic	Uniaxial	10-30%	1Hz	0-20min	model construction
20530803	Rakesh Sci Sig 2010	HEK293	Flexcell, Hypotonic cell swelling, In vivo balloon	Both	Both	0.1	1Hz	0-30min	model construction
15483225	Rauch Am J Phys CP 2005	C2C12	Flexcell	Static	Equibiaxial	0.09		5min-3hr	model construction
11923478	Ray Mol End 2002	HepG2							model construction
11015615	Rebecchi Physiol Rev 2000	Purified							model construction
11715022	Rommel Nat Cell Bio 2001	C2C12							model construction
23357406	Rosa Cell Calc 2013	HEK293	Pressure-flow pulses						model construction
7744823	Russell JBC 1995	Human cell line							model construction
8909541	Rybakova J Cell Bio 1996	Purified rabbit skeletal muscle							model construction
10974007	Rybakova J Cell Bio 2000	Mouse skeletal muscle	Mechanical peeling						model construction
8348686	Sadoshima 1993 Circ Res	NRVM							model construction
8001266	Sadoshima Circ Res 1995	NRVM							model construction
19719782	Salameh Br J Pharm 2009	NRVM							model construction
17376402	Salazar BBA 2007								model construction
15657416	Sanna Mol Cell Bio 2005	NRVM							model construction
12167717	Scheid Mol Cell Bio 2002	Human cell line							model construction
9566877	Schlaepfer Mol Cell Bio 1998								model construction
10724174	Schlossmann Nature 2000	Bovine tracheal smooth muscle							model construction
9478959	Schmidt JBC 1998	Osteosarcoma cell line	Microbeads	Both	Uniaxial	10dyne/cm^2	1Hz	30min	model construction
12767723	Shah Trends Pharm Sci 2003								model construction
19033658	Sheikh J Clin Inv 2008	Mouse adult heart	Force transducer, Transverse aortic constriction	Static	Equibiaxial	20kPa		5hr-5d	model construction
21284984	Shimizu Cell Metab 2011	Rat cell line							model construction
2173712	Shubeita JBC 1990	NRVM							model construction
15781459	Skurk JBC 2005	NRVM							model construction
17056714	Spassova PNAS 2006	CHO and HEK293	Hypotonic cell swelling	Static					model construction
1447296	Straub J Cell Bio 1992	Human skeletal muscle							model construction
11073940	Sun JBC 2001	Human cell line							model construction
19652361	Sundaresan J Clin Inv 2009	Mouse adult heart							model construction
22972902	Takefuji Circ 2012	Mouse adult heart							model construction
9305639	Takekawa EMBO J 1997	Human cell line							model construction
21108934	Tang Biochem Pharm 2011	NRVM							model construction
25170081	Tang JBC 2014	HEK293	Hypotonic cell swelling	Static					model construction
24637628	Teng JOVE 2013	Yeast, Xenopus oocyte	Hypotonic cell swelling	Static					model construction
16873723	Tenhunen Circ Res 2006	Rat adult heart							model construction
12570982	Torsoni Am J Phys CP 2003	Rat adult heart	Transverse aortic constriction	Static	Equibiaxial	40mmHg		5-60min	model construction
9207092	Tournier PNAS 1997	Hamster cell line							model construction
11262406	Uozumi JBC 2001	Mouse adult heart	Transverse aortic constriction	Static	Equibiaxial			4w	model construction
21746915	van Berlo PNAS 2011	Mouse adult heart							model construction
15367659	Vega Mol Cell Bio 2004	NRVM							model construction
12650883	von Lewinski Cardiovasc Res 2003	Rabbit ventricular muscle	Force transducer	Static	Uniaxial	0.1			model construction
15105296	von Lewinski Circ Res 2004	Human ventriclar muscle	Force transducer	Static	Uniaxial	0.1		0-15min	model construction
18612045	Waddell Am J Phys EM 2008	Human cell line							model construction
16376520	Wang Cell Sig 2006								model construction
7684161	Wang Science 1993	Capillary endothelial cells	Microbeads	Static	Uniaxial	0-68dyne/cm^2			model construction
8332195	Warne Nature 1993	Bacteria cell line							model construction
8557975	Whitehurst J Immunol 1996	Cell line							model construction
12370307	Wilkins Mol Cell Bio 2002	Mouse adult heart							model construction
17272810	Willis Circ Res 2007	Monkey cell line	Transverse aortic constriction	Static	Equibiaxial			1-2w	model construction
11799084	Wollert Hyperten 2002	NRVM							model construction
20382852	Wu Am J Phys HCP 2010	Mouse adult cardiomyocyte							model construction
21750914	Xu Mol Bio Res 2012	Mouse adult heart							model construction
16172266	Xuan Circ 2005	Mouse adult heart							model construction
16037569	Yamada Circ Res 2005	NRVM	Custom device with silicone membrane	Cyclic	Uniaxial	0.1	3Hz	1hr	model construction
8621724	Yamazaki JBC 1996	NRVM	Custom device with silicone membrane	Static	Uniaxial	0.2		1min-24hr	model construction
8974057	Yamazaki Mol Cell Biochem 1996	NRVM	Custom device with silicone membrane	Static	Uniaxial	0.2		1-60min	model construction
7997270	Yan Nature 1994	Monkey cell line							model construction
11739382	Yanazume JBC 2002	NRVM							model construction
10330143	Yang Mol Cell Bio 1999	COS							model construction
17267546	Zhang Am J Phys CP 2007	C2C12	Flexcell	Cyclic	Equibiaxial	0.1	0.5Hz	2-4d	model construction
12202037	Zhang Cell 2002	Mouse adult heart							model construction
8610126	Zhu PNAS 1996	Monkey cell line							model construction
15146194	Zou Nat Cell Bio 2004	NRVM	Custom device with silicone membrane	Static	Uniaxial	0.2		8min	model construction
